# Supplementary material for: Marine eukaryote bioluminescence: a review of species and their functional biology
Source: Mar Life Sci Technol. 2024 Sep 20;7(2):366–81. doi: 10.1007/s42995-024-00250-0 (PMC12102453; doi:10.1007/s42995-024-00250-0)
Supplement: Supplementary file 1 — Supplementary file1 (XLSX 353 KB) [file 42995_2024_250_MOESM1_ESM.xlsx]

## Sheet: Listing
Taxonomy	Phylum	Class	Order	Family	Genus	Species	bioluminescence	Bioluminescence color	wavelength (lmax)	Bioluminescent substrate	Bioluminescent enzyme	Sequences (Uniprot / NCBI)	Associated molecules	Light organ presence / structure description	Nervous / hormonal control (mechanical/electrical/physiological stimulation)	neuroeffector/neurorepressor/hormone (+,-)	Bioluminescent function (D/S)	References
Chromista	Myzozoa	Dinophycea	Gonyaulacales	Ceratocoryaceae	Ceratocorys	Ceratocorys horrida	Yes	Blue	478 nm	Dinoflagellate luciferin	Luciferase	G9K345 / JN995230.1	LBP	Yes	Biophysical (mechanical)			Dunlap and Hastings, 1981; Dunlap et al., 1981; Nakamura et al., 1989; Latz and Lee, 1995; Marcinko et al., 2013; Valiadi et al., 2012; Valiadi and Iglesias-Rodriguez, 2013, 2014; Fajardo et al., 2020; Delroisse et al., 2021a; Santhanam, 2022
Chromista	Myzozoa	Dinophycea	Gonyaulacales	Gonyaulacaceae	Lingulodinium	Lingulodinium polyedra	Yes	Blue	474 nm	Dinoflagellate luciferin	Luciferase	O77206 / AF085332.1	Ca2+/LBP	Yes	Biophysical (mechanical/physiological)	5-HT (+)	Startle effect (S) / Mimicry (S) / Burglar alarm (D)	Sweeney, 1963; Biggley et al., 1969; Schmitter, 1971; Hamman and Seliger, 1972; Dunlap and Hastings, 1981; Dunlap et al., 1981; Nealson at al., 1986; Nakamura et al., 1989; Balzer and Hardeland, 1991; Nicolas et al., 1991; Abrahams and Townsend, 1993; Lee et al., 1993; Bae and Hastings, 1994; Latz and Lee, 1995; Li et al., 1997; Li and Hastings, 1998; von Dassow and Latz, 2002; Valiadi et al., 20…
Chromista	Myzozoa	Dinophycea	Gonyaulacales	Gonyaulacaceae	Gonyaulax	Gonyaulax spinifera	Yes	Blue		Dinoflagellate luciferin	Luciferase	G9K347 / EF156385.1	LBP		Biophysical (mechanical)		Burglar alarm (S)	Dunlap and Hastings, 1981; Dunlap et al., 1981; Nakamura et al., 1989; Swift et al., 1995; Baker et al., 2008; Valiadi et al., 2012; Marcincko et al., 2013; Valiadi and Iglesias-Rodriguez, 2014; Fajardo et al., 2020; Delroisse et al., 2021a; Vishal et al., 2021; Santhanam, 2022
Chromista	Myzozoa	Dinophycea	Gonyaulacales	Gonyaulacaceae	Gonyaulax	Gonyaulax digitale	Yes					/						Swift et al., 1995; Marcincko et al., 2013; Vishal et al., 2021; Santhanam, 2022
Chromista	Myzozoa	Dinophycea	Gonyaulacales	Gonyaulacaceae	Gonyaulax	Gonyaulax parva	Yes					/						Swift et al., 1995; Marcincko et al., 2013; Vishal et al., 2021; Santhanam, 2022
Chromista	Myzozoa	Dinophycea	Gonyaulacales	Gonyaulacaceae	Gonyaulax	Gonyaulax fragilis	Yes					/						Sweeney, 1963; Marcincko et al., 2013; Santhanam, 2022
Chromista	Myzozoa	Dinophycea	Gonyaulacales	Gonyaulacaceae	Gonyaulax	Gonyaulax monacantha	Yes					/						Buskey and Swift, 1990; Marcincko et al., 2013; Santhanam, 2022
Chromista	Myzozoa	Dinophycea	Gonyaulacales	Gonyaulacaceae	Gonyaulax	Gonyaulax sphaeroidea	Yes					/						Sweeney, 1963; Marcincko et al., 2013; Santhanam, 2022
Chromista	Myzozoa	Dinophycea	Gonyaulacales	Gonyaulacaceae	Gonyaulax	Gonyaulax scrippsae	Yes					/						Buskey and Swift, 1990; Marcincko et al., 2013; Santhanam, 2022
Chromista	Myzozoa	Dinophycea	Gonyaulacales	Gonyaulacaceae	Gonyaulax	Gonyaulax polygramma	Yes					/						Buskey and Swift, 1990; Swift et al., 1995; Marcincko et al., 2013; Vishal et al., 2021; Santhanam, 2022
Chromista	Myzozoa	Dinophycea	Gonyaulacales	Gonyaulacaceae	Protoceratium	Protoceratium reticulatum	Yes			Dinoflagellate luciferin	Luciferase	Q5UAZ3 / AY766386.1	LBP				Burglar alarm (D)	Dunlap and Hastings, 1981; Dunlap et al., 1981; Nakamura et al., 1989; Swift et al., 1995; Liu et al., 2004; Valiadi et al., 2012; Marcincko et al., 2013; Valiadi and Iglesias-Rodriguez, 2014; Park et al., 2021; Delroisse et al., 2021a; Santhanam, 2022; Huang et al., 2023
Chromista	Myzozoa	Dinophycea	Gonyaulacales	Cladopyxidaceae	Peridiniella	Peridiniella catenata	Yes	Blue	480 nm			/						Marcincko et al., 2013; Santhanam, 2022
Chromista	Myzozoa	Dinophycea	Gonyaulacales	Goniodomataceae	Pyrodinium	Pyrodinium bahamense	Yes	Blue	479 nm	Dinoflagellate luciferin	Luciferase	A0A1V0D917 / KX377172.1	Ca2+		Biophysical (mechanical)		Startle effect (S) / Aposematism (S)	Biggley et al., 1969; Hamman and Seliger, 1972; Dunlap and Hastings, 1981; Dunlap et al., 1981; Nakamura et al., 1989; Marcincko et al., 2013; Valiadi and Iglesias-Rodriguez, 2013; Hanley and Widder, 2017; Fajardo et al., 2020; Delroisse et al., 2021a; Santhanam, 2022
Chromista	Myzozoa	Dinophycea	Gonyaulacales	Goniodomataceae	Triadinium	Triadinium polyedricum	Yes					/						Santhanam, 2022
Chromista	Myzozoa	Dinophycea	Gonyaulacales	Ostreopsidaceae	Alexandrium	Alexandrium fraterculus	Yes					/						Park et al., 2021; Santhanam, 2022
Chromista	Myzozoa	Dinophycea	Gonyaulacales	Ostreopsidaceae	Alexandrium	Alexandrium catenella	Yes			Dinoflagellate luciferin	Luciferase	B3SGD3 / JN995214.1	LBP		Biophysical (mechanical)		Startle effect (S)	Sweeney, 1963; Esaias and Curl, 1972; Dunlap and Hastings, 1981; Dunlap et al., 1981; Nakamura et al., 1989; Valiadi et al., 2012; Marcincko et al., 2013; Valiadi and Iglesias-Rodriguez, 2013, 2014; Fajardo et al., 2020; Delroisse et al., 2021a; Santhanam, 2022
Chromista	Myzozoa	Dinophycea	Gonyaulacales	Ostreopsidaceae	Alexandrium	Alexandrium tamarense	Yes			Dinoflagellate luciferin	Luciferase	G9K340 / AY766383.1	LBP				Startle effect (S) / Burglar alarm (D)	Dunlap and Hastings, 1981; Dunlap et al., 1981; Buskey et al., 1983; Nakamura et al., 1989; Liu et al., 2004; Valiadi et al., 2012; Marcinko et al., 2013; Valiadi and Iglesias-Rodriguez, 2013, 2014; Delroisse et al., 2021a; Park et al., 2021; Santhanam, 2022; Huang et al., 2023
Chromista	Myzozoa	Dinophycea	Gonyaulacales	Ostreopsidaceae	Alexandrium	Alexandrium pacificum	Yes					/						Park et al., 2021
Chromista	Myzozoa	Dinophycea	Gonyaulacales	Ostreopsidaceae	Alexandrium	Alexandrium ostenfeldii	Yes			Dinoflagellate luciferin	Luciferase	A0A1B3PAB3 / KT732836.1	LBP					Dunlap and Hastings, 1981; Dunlap et al., 1981; Nakamura et al., 1989; Marcinko et al., 2013; Valiadi and Iglesias-Rodriguez, 2013; Fajardo et al., 2020; Delroisse et al., 2021a; Park et al., 2021; Santhanam, 2022
Chromista	Myzozoa	Dinophycea	Gonyaulacales	Ostreopsidaceae	Alexandrium	Alexandrium affine	Yes			Dinoflagellate luciferin	Luciferase	Q5UAZ7 / AY766382.1	LBP					Dunlap and Hastings, 1981; Dunlap et al., 1981; Nakamura et al., 1989; Liu et al., 2004; Valiadi et al., 2012; Marcincko, 2013; Valiadi and Iglesias-Rodriguez, 2014; Delroisse et al., 2021a; Park et al., 2021
Chromista	Myzozoa	Dinophycea	Gonyaulacales	Ostreopsidaceae	Alexandrium	Alexandrium mediterraneum	Yes					/						Park et al., 2021
Chromista	Myzozoa	Dinophycea	Gonyaulacales	Ostreopsidaceae	Alexandrium	Alexandrium monilatum	Yes			Dinoflagellate luciferin	Luciferase	G9L5W8 / JQ008933.1	LBP				Startle effect (S)	Sweeney, 1963; Dunlap and Hastings, 1981; Dunlap et al., 1981; Nakamura et al., 1989; Valiadi et al., 2012; Marcinko et al., 2013; Fajardo et al., 2020; Delroisse et al., 2021a; Santhanam, 2022
Chromista	Myzozoa	Dinophycea	Gonyaulacales	Ostreopsidaceae	Alexandrium	Alexandrium tamutum	Yes					/						Park et al., 2021
Chromista	Myzozoa	Dinophycea	Gonyaulacales	Ostreopsidaceae	Alexandrium	Alexandrium pohangense	Yes					/						Park et al., 2021
Chromista	Myzozoa	Dinophycea	Gonyaulacales	Ceratiaceae	Tripos	Tripos gibberus	Yes					/						Lapota and Losee, 1984; Marcinko et al., 2013; Santhanam, 2022
Chromista	Myzozoa	Dinophycea	Gonyaulacales	Ceratiaceae	Tripos	Tripos fusus	Yes			Dinoflagellate luciferin	Luciferase	/						Sweeney, 1963; Buskey and Swift, 1990; Swift et al., 1995; Marcinko et al., 2013; Valiadi and Iglesias-Rodriguez, 2013; Vishal et al., 2021; Santhanam, 2022
Chromista	Myzozoa	Dinophycea	Gonyaulacales	Ceratiaceae	Tripos	Tripos candelabrum	Yes					/						Santhanam, 2022
Chromista	Myzozoa	Dinophycea	Gonyaulacales	Ceratiaceae	Tripos	Tripos furca	Yes					/						Marcinko et al., 2013; Santhanam, 2022
Chromista	Myzozoa	Dinophycea	Gonyaulacales	Ceratiaceae	Tripos	Tripos muelleri	Yes					/						Santhanam, 2022
Chromista	Myzozoa	Dinophycea	Gonyaulacales	Ceratiaceae	Tripos	Tripos lunula	Yes					/						Santhanam, 2022
Chromista	Myzozoa	Dinophycea	Gonyaulacales	Ceratiaceae	Tripos	Tripos horridus	Yes					/						Lapota and Losee, 1984; Buskey and Swift, 1990; Marcinko et al., 2013; Santhanam, 2022
Chromista	Myzozoa	Dinophycea	Gonyaulacales	Ceratiaceae	Tripos	Tripos brevis	Yes					/						Lapota and Losee, 1984; Marcinko et al., 2013
Chromista	Myzozoa	Dinophycea	Gonyaulacales	Ceratiaceae	Tripos	Tripos digitatus	Yes			Dinoflagellate luciferin	Luciferase	G9K344 / JN995224.1						Dunlap and Hastings, 1981; Dunlap et al., 1981; Nakamura et al., 1989; Valiadi et al., 2012; Fajardo et al., 2020; Delroisse et al., 2021a
Chromista	Myzozoa	Dinophycea	Gonyaulacales	Pyrophacaceae	Pyrophacus	Pyrophacus steinii	Yes					/						Lapota et al., 2007; Marcincko et al., 2013; Sanchez-Ferandin, 2015
Chromista	Myzozoa	Dinophycea	Gonyaulacales	Pyrophacaceae	Pyrophacus	Pyrophacus horologium	Yes					/						Santhanam, 2022
Chromista	Myzozoa	Dinophycea	Gonyaulacales	Pyrophacaceae	Fragilidium	Fragilidium subglobosum	Yes				Luciferase	/						Valiadi et al., 2012; Valiadi and Iglesias-Rodriguez, 2014
Chromista	Myzozoa	Dinophycea	Gonyaulacales	Pyrophacaceae	Fragilidium	Fragilidium heterolobum	Yes					/						Sweeney, 1963; Marcinko et al., 2013; Santhanam, 2022
Chromista	Myzozoa	Dinophycea	Noctilucales	Noctilucaceae	Noctiluca	Noctiluca scintillans	Yes	Blue	470 nm	Dinoflagellate luciferin	Luciferase	V5R2J8 / JF838193.1	Ca2+/LBP		Biophysical (mechanical/physiological)			Sweeney, 1963; Eckert, 1966; Hamman and Seliger, 1972; Buskey and Swift, 1990; Liu and Hastings, 2007; Valiadi et al., 2012; Marcincko et al., 2013; Valiadi and Iglesias-Rodriguez, 2013, 2014; Delroisse et al., 2021a; Parvathi et al., 2021; Santhanam, 2022
Chromista	Myzozoa	Dinophycea	Pyrocystales	Pyrocystaceae	Pyrocystis	Pyrocystis fusiformis	Yes	Blue	471 nm	Dinoflagellate luciferin	Luciferase	G9K355 / AY766384.1	Ca2+	Yes	Biophysical (mechanical/physiological)		Burglar alarm (D)	Hamman and Seliger, 1972; Sweeney, 1980; Dunlap and Hastings, 1981; Dunlap et al., 1981; Widder and Case, 1982; Nakamura et al., 1989; Mensinger and Case, 1992; Fleisher and Case, 1995; Liu et al., 2004; Valiadi et al., 2012; Marcincko et al., 2013; Valiadi and Iglesias-Rodriguez, 2013; Delroisse et al., 2021a; Santhanam, 2022
Chromista	Myzozoa	Dinophycea	Pyrocystales	Pyrocystaceae	Pyrocystis	Pyrocystis pseudonoctiluca	Yes	Blue	473 nm	Dinoflagellate luciferin	Luciferase	Q5UAZ4 / AY766385.1	Ca2+		Biophysical (mechanical/physiological)		Burglar alarm (D)	Biggley et al., 1969; Hamman and Seliger, 1972; Dunlap and Hastings, 1981; Dunlap et al., 1981; Herring, 1983; Widder et al., 1983; Hardeland and Nord, 1984; Nakamura et al., 1989; Buskey and Swift, 1990; Cussatlegras and Le Gal, 2005; Liu et al., 2004; Valiadi et al., 2012; Marcincko et al., 2013; Valiadi and Iglesias-Rodriguez, 2013, 2014; Cusick and Widder, 2014; Delroisse et al., 2021a; Santh…
Chromista	Myzozoa	Dinophycea	Pyrocystales	Pyrocystaceae	Pyrocystis	Pyrocystis acuta	Yes	Blue	474 nm			/			Biophysical (mechanical)			Marcincko et al., 2013; Santhanam, 2022
Chromista	Myzozoa	Dinophycea	Pyrocystales	Pyrocystaceae	Pyrocystis	Pyrocystis lunula	Yes	Blue	472 nm	Dinoflagellate luciferin	Luciferase	Q8W208 / AF394059.1	Ca2+/LBP	Yes	Biophysical (mechanical/physiological)			Hamman and Seliger, 1972; Dunlap and Hastings, 1981; Dunlap et al., 1981; Nealson et al., 1986; Nakamura et al., 1989; Colepicolo et al., 1993; Sea and Fritz, 2000; Liu et al., 2004; Valiadi et al., 2012; Marcincko et al., 2013; Valiadi and Iglesias-Rodriguez, 2013, 2014; Fajardo et al., 2020; Jalaal et al., 2020; Delroisse et al., 2021a; Santhanam, 2022
Chromista	Myzozoa	Dinophycea	Pyrocystales	Pyrocystaceae	Dissodinium	Dissodinium pseudolunula	Yes	Blue	472 nm			/						Santhanam, 2022
Chromista	Myzozoa	Dinophycea	Peridiniales	Protoperidiniaceae	Protoperidinium	Protoperidinium crassipes	Yes			Dinoflagellate luciferin	Luciferase	G9K350 / JN995241.1						Buskey and Swift, 1990; Swift et al., 1995; Valiadi et al., 2012; Marcincko et al., 2013; Valiadi and Iglesias-Rodriguez, 2013, 2014; Vishal et al., 2021; Santhanam, 2022
Chromista	Myzozoa	Dinophycea	Peridiniales	Protoperidiniaceae	Protoperidinium	Protoperidinium depressum	Yes	Blue	480 nm	Dinoflagellate luciferin	Luciferase	/						Sweeney, 1963; Swift et al., 1995; Marcincko et al., 2013; Valiadi and Iglesias-Rodriguez, 2013; Santhanam, 2022
Chromista	Myzozoa	Dinophycea	Peridiniales	Protoperidiniaceae	Protoperidinium	Protoperidinium antarcticum	Yes	Blue		Dinoflagellate luciferin	Luciferase	/						Raymond and DeVries, 1976; Marcincko et al., 2013; Valiadi and Iglesias-Rodriguez, 2013; Santhanam, 2022
Chromista	Myzozoa	Dinophycea	Peridiniales	Protoperidiniaceae	Protoperidinium	Protoperidinium divergens	Yes	Blue	480 nm	Dinoflagellate luciferin	Luciferase	/						Marcincko et al., 2013; Valiadi and Iglesias-Rodriguez, 2013; Santhanam, 2022
Chromista	Myzozoa	Dinophycea	Peridiniales	Protoperidiniaceae	Protoperidinium	Protoperidinium elegans	Yes					/						Santhanam, 2022
Chromista	Myzozoa	Dinophycea	Peridiniales	Protoperidiniaceae	Protoperidinium	Protoperidinium conicum	Yes					/						Sweeney, 1963; Swift et al., 1995; Marcincko et al., 2013; Vishal et al., 2021; Santhanam, 2022
Chromista	Myzozoa	Dinophycea	Peridiniales	Protoperidiniaceae	Protoperidinium	Protoperidinium subinerme	Yes					/						Swift et al., 1995; Marcincko et al., 2013; Santhanam, 2022
Chromista	Myzozoa	Dinophycea	Peridiniales	Protoperidiniaceae	Protoperidinium	Protoperidinium thulescense	Yes					/						Santhanam, 2022
Chromista	Myzozoa	Dinophycea	Peridiniales	Protoperidiniaceae	Protoperidinium	Protoperidinium tuba	Yes					/						Swift et al., 1995; Marcincko et al., 2013; Santhanam, 2022
Chromista	Myzozoa	Dinophycea	Peridiniales	Protoperidiniaceae	Protoperidinium	Protoperidinium steinii	Yes	Blue	480 nm			/						Buskey and Swift, 1990; Swift et al., 1995; Marcincko et al., 2013; Vishal et al., 2021; Santhanam, 2022
Chromista	Myzozoa	Dinophycea	Peridiniales	Protoperidiniaceae	Protoperidinium	Protoperidinium pellucidum	Yes					/						Swift et al., 1995; Marcincko et al., 2013; Vishal et al., 2021; Santhanam, 2022
Chromista	Myzozoa	Dinophycea	Peridiniales	Protoperidiniaceae	Protoperidinium	Protoperidinium bipes	Yes					/						Vishal et al., 2021; Santhanam, 2022
Chromista	Myzozoa	Dinophycea	Peridiniales	Protoperidiniaceae	Protoperidinium	Protoperidinium cerasus	Yes					/						Swift et al., 1995; Marcincko et al., 2013; Santhanam, 2022
Chromista	Myzozoa	Dinophycea	Peridiniales	Protoperidiniaceae	Protoperidinium	Protoperidinium sinaicum	Yes					/						Swift et al., 1995; Marcincko et al., 2013
Chromista	Myzozoa	Dinophycea	Peridiniales	Protoperidiniaceae	Protoperidinium	Protoperidinium conicoides	Yes					/						Swift et al., 1995; Marcincko et al., 2013; Santhanam, 2022
Chromista	Myzozoa	Dinophycea	Peridiniales	Protoperidiniaceae	Protoperidinium	Protoperidinium brochii	Yes					/						Sweeney, 1963; Marcincko et al., 2013; Santhanam, 2022
Chromista	Myzozoa	Dinophycea	Peridiniales	Protoperidiniaceae	Protoperidinium	Protoperidinium pyriforme	Yes					/						Swift et al., 1995; Marcincko et al., 2013; Santhanam, 2022
Chromista	Myzozoa	Dinophycea	Peridiniales	Protoperidiniaceae	Protoperidinium	Protoperidinium brevipes	Yes					/						Swift et al., 1995; Marcincko et al., 2013; Santhanam, 2022
Chromista	Myzozoa	Dinophycea	Peridiniales	Protoperidiniaceae	Protoperidinium	Protoperidinium oceanicum	Yes					/						Buskey and Swift, 1990; Marcincko et al., 2013; Santhanam, 2022
Chromista	Myzozoa	Dinophycea	Peridiniales	Protoperidiniaceae	Protoperidinium	Protoperidinium ovatum	Yes	Blue	480 nm			/						Buskey and Swift, 1990; Swift et al., 1995; Marcincko et al., 2013; Santhanam, 2022
Chromista	Myzozoa	Dinophycea	Peridiniales	Protoperidiniaceae	Protoperidinium	Protoperidinium pacificum	Yes					/						Santhanam, 2022
Chromista	Myzozoa	Dinophycea	Peridiniales	Protoperidiniaceae	Protoperidinium	Protoperidinium nudum	Yes					/						Santhanam, 2022
Chromista	Myzozoa	Dinophycea	Peridiniales	Protoperidiniaceae	Protoperidinium	Protoperidinium leonis	Yes					/						Buskey and Swift, 1990; Swift et al., 1995; Marcincko et al., 2013; Vishal et al., 2021; Santhanam, 2022
Chromista	Myzozoa	Dinophycea	Peridiniales	Protoperidiniaceae	Protoperidinium	Protoperidinium granii	Yes					/						Swift et al., 1995; Marcincko et al., 2013; Santhanam, 2022
Chromista	Myzozoa	Dinophycea	Peridiniales	Protoperidiniaceae	Protoperidinium	Protoperidinium heteracanthum	Yes					/						Santhanam, 2022
Chromista	Myzozoa	Dinophycea	Peridiniales	Protoperidiniaceae	Protoperidinium	Protoperidinium globulus	Yes					/						Buskey and Swift, 1990; Swift et al., 1995; Marcincko et al., 2013; Vishal et al., 2021; Santhanam, 2022
Chromista	Myzozoa	Dinophycea	Peridiniales	Protoperidiniaceae	Protoperidinium	Protoperidinium pallidum	Yes	Blue	480 nm			/						Buskey and Swift, 1990; Swift et al., 1995; Marcincko et al., 2013; Santhanam, 2022
Chromista	Myzozoa	Dinophycea	Peridiniales	Protoperidiniaceae	Protoperidinium	Protoperidinium saltans	Yes					/						Swift et al., 1995; Marcincko et al., 2013; Santhanam, 2022
Chromista	Myzozoa	Dinophycea	Peridiniales	Protoperidiniaceae	Protoperidinium	Protoperidinium punctulatum	Yes					/						Marcincko et al., 2013; Santhanam, 2022
Chromista	Myzozoa	Dinophycea	Peridiniales	Protoperidiniaceae	Protoperidinium	Protoperidinium claudicans	Yes					/						Marcincko et al., 2013; Santhanam, 2022
Chromista	Myzozoa	Dinophycea	Peridiniales	Protoperidiniaceae	Protoperidinium	Protoperidinium exiquipes	Yes					/						Marcincko et al., 2013; Santhanam, 2022
Chromista	Myzozoa	Dinophycea	Peridiniales	Protoperidiniaceae	Protoperidinium	Protoperidinium excentricum	Yes					/						Marcincko et al., 2013; Santhanam, 2022
Chromista	Myzozoa	Dinophycea	Peridiniales	Protoperidiniaceae	Protoperidinium	Protoperidinium pentagonum	Yes					/						Sweeney, 1963; Swift et al., 1995; Marcincko et al., 2013; Santhanam, 2022
Chromista	Myzozoa	Dinophycea	Peridiniales	Protoperidiniaceae	Protoperidinium	Protoperidinium curtipes	Yes					/						Marcincko et al., 2013; Santhanam, 2022
Chromista	Myzozoa	Dinophycea	Peridiniales	Protoperidiniaceae	Protoperidinium	Protoperidinium huberi	Yes					/					Startle effect (S)	Buskey et al., 1994; Marcincko et al., 2013; Santhanam, 2022
Chromista	Myzozoa	Dinophycea	Peridiniales	Peridiniidae	Archaeperidinium	Archaeperidinium minutum	Yes					/						Swift et al., 1995; Marcincko et al., 2013; Santhanam, 2022
Chromista	Myzozoa	Dinophycea	Gymnodiniales	Polykrikaceae	Polykrikos	Polykrikos kofoidii	Yes					/						Marcincko et al., 2013; Santhanam, 2022
Chromista	Myzozoa	Dinophycea	Gymnodiniales	Polykrikaceae	Polykrikos	Polykrikos schwartzii	Yes	Blue	480 nm			/						Marcincko et al., 2013; Santhanam, 2022
Chromista	Cercozoa	Thecofilosea	Phaeosphaerida	Aulosphaeridae	Aulosphaera	Aulosphaera triodon	Yes					/			Biophysical (mechanical)			Herring, 1979
Chromista	Radiozoa	Radiozoa incertae sedis	Unassigned	Unassigned	Tuscaridium	Tuscaridium cygneum	Yes					/						Ling and Haddock, 1997
Chromista	Radiozoa	Polycistina	Spumellaria	Spumellaria incertae sedis	Myxosphaera	Myxosphaera coerulea	Yes	Blue	453 nm			/			Biophysical (mechanical)			Latz et al., 1987a
Chromista	Radiozoa	Polycistina	Nassellaria	Collozoidae	Collozoum	Collozoum inerme	Yes			Coelenterazine	Photoprotein	/	Ca2+					Harvey, 1926b; Herring, 1979
Chromista	Radiozoa	Polycistina	Nassellaria	Collozoidae	Siphonosphaera	Siphonosphaera tenera	Yes	Violet	450 nm			/			Biophysical (mechanical)			Latz et al., 1987a, 1991
Chromista	Radiozoa	Polycistina	Nassellaria	Collozoidae	Thalassicolla	Thalassicolla nucleata	Yes	Violet	446 nm	Coelenterazine	Photoprotein	/	Ca2+		Biophysical (electrical)			Harvey, 1926b; Latz et al., 1991; Herring, 1979
Chromista	Radiozoa	Polycistina	Nassellaria	Collozoidae	Sphaerozoum	Sphaerozoum punctatum	Yes					/						Latz et al., 1987a
Chromista	Radiozoa	Polycistina	Nassellaria	Collozoidae	Rhaphidozoum	Rhaphidozoum acuferum	Yes	Blue	458 nm			/			Biophysical (mechanical)			Latz et al., 1987a
Chromista	Radiozoa	Polycistina	Nassellaria	Collozoidae	Acrosphaera	Acrosphaera murrayana	Yes	Violet	443 nm			/			Biophysical (mechanical)			Latz et al., 1987a
Chromista	Radiozoa	Polycistina	Nassellaria	Collozoidae	Collosphaera	Collosphaera huxleyi	Yes	Blue	456 nm			/			Biophysical (mechanical)			Latz et al., 1987a
Animalia	Porifera	Demospongiae	Suberitida	Suberitidae	Suberites	Suberites domuncula	Yes			D-Luciferin	Luciferase	/	ATP					Müller et al., 2009; Wiens et al., 2010
Animalia	Ctenophora	Tentaculata	Lobata	Bolinidae	Mnemiopsis	Mnemiopsis leidyi	Yes	Blue-green	485 nm	Coelenterazine	Mnemiopsin	E0WVU4 / GQ231544.1	Ca2+	Yes	Nervous (mechanical/electrical/physiological)	Adrenaline (+) / Acetylcholine (+)	Startle effect (S) / Aposematism (S) / Interspecific communication (S)	Morin and Hastings, 1971; Cormier et al., 1974; McCapra and Hart, 1980; Anctil and Shimomura, 1984; Anctil, 1985a,b; Aghamaali et al., 2011; Jafarian et al., 2011; Schnitzler et al., 2012; Bessho-Uehara, 2020b; Delroisse et al., 2021a; Mashukova et al., 2023
Animalia	Ctenophora	Tentaculata	Lobata	Bolinidae	Bolinopsis	Bolinopsis infundibulum	Yes	Blue-green	488 nm	Coelenterazine	Bolinopsin	/ / CQ975887.1	Ca2+		Nervous (mechanical)			Haddock and Case, 1995, 1999; Francis et al., 2015; Bessho-Uehara et al., 2020b
Animalia	Ctenophora	Tentaculata	Lobata	Bolinidae	Bolinopsis	Bolinopsis vitrea	Yes	Blue-green	490 nm			/						Haddock and Case, 1999
Animalia	Ctenophora	Tentaculata	Lobata	Ocyropsidae	Ocyropsis	Ocyropsis maculata	Yes	Blue-green	489 nm			/						Haddock and Case, 1999; Francis et al., 2015
Animalia	Ctenophora	Tentaculata	Lobata	Eurhamphaeidae	Eurhamphaea	Eurhamphaea vexilligera	Yes	Blue-green	496 nm			/						Haddock and Case, 1999
Animalia	Ctenophora	Tentaculata	Lobata	Eurhamphaeidae	Deiopea	Deiopea kaloktenota	Yes	Blue-green	489 nm			/						Haddock and Case, 1999
Animalia	Ctenophora	Tentaculata	Lobata	Eurhamphaeidae	Kiyohimea	Kiyohimea aurita	Yes	Blue-green	491 nm		Photoprotein	/	Ca2+					Haddock and Case, 1995, 1999
Animalia	Ctenophora	Tentaculata	Lobata	Bathocyroidae	Bathocyroe	Bathocyroe fosteri	Yes	Blue to Blue-green	459 to 492 nm	Coelenterazine	Photoprotein	A0A1C8YXL6 / KT964712.1	Ca2+					Haddock and Case, 1995, 1999; Powers et al., 2013; Francis et al., 2015, 2016; Duchatelet et al., 2021a
Animalia	Ctenophora	Tentaculata	Lobata	Leucotheidae	Leucothea	Leucothea multicornis	Yes	Blue-green	488 nm			/						Harvey, 1926a; Haddock and Case, 1999
Animalia	Ctenophora	Tentaculata	Lobata	Leucotheidae	Leucothea	Leucothea pulchra	Yes	Blue-green	488 nm		Photoprotein	A0A1C8YXP0 / KT964732.1						Haddock and Case, 1999; Francis et al., 2016
Animalia	Ctenophora	Tentaculata	Lobata	Lampoctenidae	Lampocteis	Lampocteis cruentiventer	Yes				Photoprotein	A0A1C8YXP7 / KT964731.1						Francis et al., 2015, 2016
Animalia	Ctenophora	Tentaculata	Cestida	Cestidae	Cestum	Cestum veneris	Yes	Blue-green	493 nm		Photoprotein	A0A1C8YXL5 / KT964717.1						Latz et al., 1988; Haddock and Case, 1999; Francis et al., 2016
Animalia	Ctenophora	Tentaculata	Cestida	Cestidae	Velamen	Velamen parallelum	Yes	Green	501 nm		Photoprotein	/	Ca2+					Haddock and Case, 1995, 1999; Francis et al., 2015
Animalia	Ctenophora	Tentaculata	Cydippida	Pleurobrachiidae	Pleurobrachia	Pleurobrachia pileus	Yes					/						Mashukova et al., 2023; Melnik et al., 2023
Animalia	Ctenophora	Tentaculata	Cydippida	Mertensiidae	Charistephane	Charistephane fugiens	Yes	Blue	468 nm		Photoprotein	A0A1C8YXK7 / KT964718.1						Haddock and Case, 1999; Francis et al., 2015, 2016
Animalia	Ctenophora	Tentaculata	Cydippida	Mertensiidae	Mertensia	Mertensia ovum	Yes					/						Haddock et al., 2010
Animalia	Ctenophora	Tentaculata	Cydippida	Haeckeliidae	Haeckelia	Haeckelia rubra	Yes	Blue-green	489 nm		Photoprotein	A0A1C8YXN6 / KT964725.1						Haddock and Case, 1999; Francis et al., 2015, 2016
Animalia	Ctenophora	Tentaculata	Cydippida	Haeckeliidae	Haeckelia	Haeckelia bimaculata	Yes	Blue-green	490 nm			/						Haddock and Case, 1999
Animalia	Ctenophora	Tentaculata	Cydippida	Haeckeliidae	Haeckelia	Haeckelia beehleri	Yes	Blue-green	500 nm		Photoprotein	/	Ca2+					Haddock and Case, 1995, 1999
Animalia	Ctenophora	Tentaculata	Cydippida	Euplokamididae	Euplokamis	Euplokamis stationis	Yes	Blue	467 nm			/						Haddock and Case, 1999
Animalia	Ctenophora	Tentaculata	Cydippida	Euplokamididae	Euplokamis	Euplokamis dunlapae	Yes					A0A1C8YXM9 / KT964724.1					Smoke screen/cloud (S)	Mackie, 1995; Francis et al., 2015, 2016
Animalia	Ctenophora	Tentaculata	Cydippida	Aulacoctenidae	Aulacoctena	Aulacoctena acuminata	Yes	Blue	458 nm			/						Haddock and Case, 1999
Animalia	Ctenophora	Tentaculata	Cydippida	Bathyctenidae	Bathyctena	Bathyctena chuni	Yes	Blue-green	492 nm		Photoprotein	/	Ca2+					Haddock and Case, 1995, 1999; Francis et al., 2015
Animalia	Ctenophora	Tentaculata	Cydippida	Lampeidae	Lampea	Lampea pancerina	Yes	Blue	473 nm			/						Haddock and Case, 1999
Animalia	Ctenophora	Tentaculata	Cydippida	Lampeidae	Lampea	Lampea lactea	Yes	Blue	469 nm		Photoprotein	A0A1C8YXN3 / KT964729.1						Latz et al., 1988; Haddock and Case, 1999; Francis et al., 2015, 2016
Animalia	Ctenophora	Tentaculata	Cydippida	Dryodoridae	Dryodora	Dryodora glandiformis	Yes				Photoprotein	A0A0A0RVY6 / KM233767.1						Francis et al., 2015
Animalia	Ctenophora	Tentaculata	Thalassocalycida	Thalassocalycidae	Thalassocalyce	Thalassocalyce inconstans	Yes	Blue-green	491 nm			/						Haddock and Case, 1999; Francis et al., 2015
Animalia	Ctenophora	Nuda	Beroida	Beroidae	Beroe	Beroe cucumis	Yes	Blue-green	489 nm		Photoprotein	/	Ca2+					Latz et al., 1988; Haddock and Case, 1995, 1999
Animalia	Ctenophora	Nuda	Beroida	Beroidae	Beroe	Beroe abyssicola	Yes	Blue-green	491 nm	Coelenterazine	Berovin	H8ZZK1 / JN673813.1	Ca2+		Nervous (mechanical)			Haddock and Case, 1999; Markova et al., 2012; Stepanyuk et al., 2013; Francis et al., 2015; Delroisse et al., 2021a
Animalia	Ctenophora	Nuda	Beroida	Beroidae	Beroe	Beroe forskalii	Yes	Blue-green	491 nm		Berovin	A0A1C8YXM5 / KT964715.1						Harvey, 1926a; Haddock and Case, 1999; Haddock et al., 2010; Francis et al., 2015, 2016
Animalia	Ctenophora	Nuda	Beroida	Beroidae	Beroe	Beroe gracilis	Yes	Blue-green	495 nm		Photoprotein	/	Ca2+					Haddock and Case, 1995, 1999
Animalia	Ctenophora	Nuda	Beroida	Beroidae	Beroe	Beroe ovata	Yes	Blue-green	493 nm	Coelenterazine	Berovin	/	Ca2+		Nervous (mechanical/electrical)		Startle effect (S) / Interspecific communication (S)	Harvey, 1926a; Nicol, 1958a; Cormier et al., 1974; Ward and Selinger, 1974; Latz et al., 1988; Haddock and Case, 1999; Markova et al., 2012; Delroisse et al., 2021a; Mashukova et al., 2023
Animalia	Cnidaria	Scyphozoa	Semaeostomeae	Pelagiidae	Pelagia	Pelagia noctiluca	Yes	Blue	469 nm		Photoprotein	/	Ca2+		Nervous (mechanical/electrical)			Harvey, 1926a; Moore, 1926; Morin and Hastings, 1971; Morin and Reynolds, 1972; Cormier et al., 1974; Latz et al., 1988; Herring, 1990b
Animalia	Cnidaria	Scyphozoa	Semaeostomeae	Pelagiidae	Chrysaora	Chrysaora hysoscella	Yes	Blue	478 nm			/			Nervous (mechanical)			Latz et al., 1988
Animalia	Cnidaria	Scyphozoa	Semaeostomeae	Phacellophoridae	Phacellophora	Phacellophora camtschatica	Yes	Blue-green	491 nm			/						Haddock and Case, 1999
Animalia	Cnidaria	Scyphozoa	Semaeostomeae	Ulmaridae	Poralia	Poralia rufescens	Yes					/						Herring, 1990b
Animalia	Cnidaria	Scyphozoa	Coronatae	Atollidae	Atolla	Atolla wyvillei	Yes	Blue	470 nm			/			Nervous (mechanical/electrical)		Burglar alarm (S) / Distractive body part (S)	Nicol, 1958a; Herring, 1990b; Haddock and Case, 1999; Widder, 1999; Herring and Widder, 2004
Animalia	Cnidaria	Scyphozoa	Coronatae	Atollidae	Atolla	Atolla vanhoeffeni	Yes	Blue	469 nm			/			Nervous (mechanical/electrical)			Haddock and Case, 1999; Herring and Widder, 2004
Animalia	Cnidaria	Scyphozoa	Coronatae	Atollidae	Atolla	Atolla parva	Yes	Blue	468 nm			/			Nervous (mechanical/electrical)			Nicol, 1958a; Haddock and Case, 1999; Herring and Widder, 2004
Animalia	Cnidaria	Scyphozoa	Coronatae	Nausithoidea	Nausithoe	Nausithoe atlantica	Yes	Blue	480 nm			/						Haddock and Case, 1999
Animalia	Cnidaria	Scyphozoa	Coronatae	Nausithoidea	Nausithoe	Nausithoe globifera	Yes	Blue-green	494 nm			/						Haddock and Case, 1999
Animalia	Cnidaria	Scyphozoa	Coronatae	Nausithoidea	Nausithoe	Nausithoe rubra	Yes					/			Nervous (mechanical/electrical)			Herring and Widder, 2004
Animalia	Cnidaria	Scyphozoa	Coronatae	Paraphyllinidae	Paraphyllina	Paraphyllina ransoni	Yes	Blue	465 nm			/						Haddock and Case, 1999
Animalia	Cnidaria	Scyphozoa	Coronatae	Paraphyllinidae	Paraphyllina	Paraphyllina intermedia	Yes					/			Nervous (mechanical/electrical)			Herring and Widder, 2004
Animalia	Cnidaria	Scyphozoa	Coronatae	Periphyllidae	Periphyllopsis	Periphyllopsis braueri	Yes	Blue	473 nm			/			Nervous (mechanical/electrical)			Haddock and Case, 1999; Herring and Widder, 2004
Animalia	Cnidaria	Scyphozoa	Coronatae	Periphyllidae	Periphylla	Periphylla periphylla	Yes	Blue	475 nm	Coelenterazine	Luciferase	/			Nervous (mechanical/electrical)		Smoke screen/cloud (S) / Aposematism (S) / Interspecific communication (S)	Clarke et al., 1962; Herring, 1983; Shimomura and Flood, 1998; Haddock and Case, 1999; Shimomura et al., 2001; Jarms et al., 2002; Herring and Widder, 2004; Kaartvedt et al., 2015; Markova and Vysotski, 2015; Delroisse et al., 2021a
Animalia	Cnidaria	Anthozoa	Scleralcyonacea	Renillidae	Renilla	Renilla muelleri	Yes	Green	509 nm	Coelenterazine	Luciferase	Q9BLZ3 / AY015988.1	Ca2+ / CBP / GFP	Yes	Nervous (mechanical)			Anderson and Cormier, 1973; Wampler et al., 1973; Shimomura and Johnson, 1975a; Spurlock and Cormier, 1975; Bryan and Sent-Gyorgyi, 1999; Williams, 2001; Titushin et al., 2008; Markova and Vysotski, 2015; Tessler et al., 2020; Delroisse et al., 2021a
Animalia	Cnidaria	Anthozoa	Scleralcyonacea	Renillidae	Renilla	Renilla koellikeri	Yes	Green	509 nm	Coelenterazine	Luciferase	/	Ca2+ / GFP	Yes	Nervous (mechanical/electrical/physiological)	Adrenaline (+)		Morin and Hastings, 1971; Anderson and Cormier, 1973; Buck, 1973; Wampler et al., 1973; Anderson and Case, 1975; Shimomura and Johnson, 1975a; Satterlie et al., 1980; Anctil et al., 1982; Nealson et al., 1986; Germain and Anctil, 1988; Williams, 2001
Animalia	Cnidaria	Anthozoa	Scleralcyonacea	Renillidae	Renilla	Renilla reniformis	Yes	Green	509 nm	Coelenterazine	Luciferase	P27652 / M63501.1	Ca2+ / CBP / GFP	Yes				Anderson and Cormier, 1973; Wampler et al., 1973; Hori et al., 1977; Lorenz et al., 1991; Williams, 2001; Markova and Vysotski, 2015; Tessler et al., 2020; Delroisse et al., 2021a
Animalia	Cnidaria	Anthozoa	Scleralcyonacea	Virgulariidae	Acanthoptilum	Acanthoptilum gracile	Yes	Green	509 nm	Coelenterazine	Luciferase	/	Ca2+ / GFP	Yes				Anderson and Cormier, 1973; Wampler et al., 1973; McCapra and Hart, 1980; Satterlie et al., 1980; Williams, 2001
Animalia	Cnidaria	Anthozoa	Scleralcyonacea	Virgulariidae	Virgularia	Virgularia mirabilis	Yes	Blue				/						Nicol, 1958b; Williams, 2001
Animalia	Cnidaria	Anthozoa	Scleralcyonacea	Virgulariidae	Stylatula	Stylatula elongata	Yes	Green	509 nm	Coelenterazine	Luciferase	/	Ca2+ / GFP	Yes				Anderson and Cormier, 1973; Wampler et al., 1973; McCapra and Hart, 1980; Satterlie et al., 1980; Nealson et al., 1986; Williams, 2001
Animalia	Cnidaria	Anthozoa	Scleralcyonacea	Pennatulidae	Pennatula	Pennatula rubra	Yes	Green	509 nm			/						Williams, 2001
Animalia	Cnidaria	Anthozoa	Scleralcyonacea	Pennatulidae	Pennatula	Pennatula phosphorea	Yes	Green	510 nm			/			Nervous (mechanical/electrical/physiological)	Adrenaline (+) / noradrenaline (+) / octopamine (+)		Harvey, 1926a; Nicol, 1958b; Williams, 2001; Duchatelet et al., 2023a
Animalia	Cnidaria	Anthozoa	Scleralcyonacea	Pennatulidae	Pennatula	Pennatula aculeata	Yes					/						Herring, 1991
Animalia	Cnidaria	Anthozoa	Scleralcyonacea	Pennatulidae	Ptilosarcus	Ptilosarcus gurneyi	Yes	Green	509 nm	Coelenterazine	Luciferase	/	Ca2+ / GFP	Yes	Nervous (mechanical)			Morin and Hastings, 1971; Anderson and Cormier, 1973; Wampler et al., 1973; Shimomura and Johnson, 1975a, 1979; McCapra and Hart, 1980; Satterlie et al., 1980; Williams, 2001; Delroisse et al., 2021a
Animalia	Cnidaria	Anthozoa	Scleralcyonacea	Pennatulidae	Pteroeides	Pteroeides griseum	Yes	Green	508 nm			/						Williams, 2001
Animalia	Cnidaria	Anthozoa	Scleralcyonacea	Funiculinidae	Funiculina	Funiculina quadrangularis	Yes	Blue-green	485 nm			/			Nervous (mechanical/electrical/physiological)	Adrenaline (+)		Williams, 2001; Duchatelet et al., 2023a
Animalia	Cnidaria	Anthozoa	Scleralcyonacea	Kophobelemnidae	Kophobelemnon	Kophobelemnon stelliferum	Yes					/						Herring, 1991
Animalia	Cnidaria	Anthozoa	Scleralcyonacea	Stachyptilidae	Stachyptilum	Stachyptilum superbum	Yes					/						Johnsen et al., 2012
Animalia	Cnidaria	Anthozoa	Scleralcyonacea	Balticinidae	Balticina	Balticina californica	Yes					/						Maxmen, 2018
Animalia	Cnidaria	Anthozoa	Scleralcyonacea	Anthoptilidae	Anthoptilum	Anthoptilum murrayi	Yes					/						Oliveira et al., 2022
Animalia	Cnidaria	Anthozoa	Scleralcyonacea	Anthoptilidae	Anthoptilum	Anthoptilum grandiflorum	Yes					/						Herring, 1991
Animalia	Cnidaria	Anthozoa	Scleralcyonacea	Veretillidae	Cavernularia	Cavernularia obesa	Yes	Green	509 nm	Coelenterazine	Luciferase	/	Ca2+		Nervous (mechanical)			Shimomura and Johnson, 1975a, 1979; McCapra and Hart, 1980; Delroisse et al., 2021a
Animalia	Cnidaria	Anthozoa	Scleralcyonacea	Veretillidae	Cavernularia	Cavernularia habereri	Yes					/			Nervous (mechanical/electrical)			Harvey, 1917, 1926
Animalia	Cnidaria	Anthozoa	Scleralcyonacea	Veretillidae	Cavernularia	Cavernularia pusilla	Yes					/						Williams, 2001
Animalia	Cnidaria	Anthozoa	Scleralcyonacea	Veretillidae	Veretillum	Veretillum cynomorium	Yes	Green	525 nm			/	Ca2+	Yes				Titschack, 1968; Henry and Ninio, 1978; Williams, 2001
Animalia	Cnidaria	Anthozoa	Scleralcyonacea	Veretillidae	Veretillum	Veretillum manillense	Yes					/						Williams, 2001
Animalia	Cnidaria	Anthozoa	Scleralcyonacea	Echinoptilidae	Actinoptilum	Actinoptilum molle	Yes	Green				/						Williams, 2001
Animalia	Cnidaria	Anthozoa	Scleralcyonacea	Protoptilidae	Distichoptilum	Distichoptilum gracile	Yes	Green	507 nm	Coelenterazine	Luciferase	/			Nervous (mechanical)		Smoke screen/Cloud (S) / Misdirectional effect (S) / Aposematism (S) / Burglar alarm (S)	Williams, 2001; Bessho-Uehara et al., 2020a; Delroisse et al., 2021a
Animalia	Cnidaria	Anthozoa	Scleralcyonacea	Keratoisididae	Isidella	Isidella tentaculum	Yes	Blue-green	483 nm	Coelenterazine	Luciferase	/			Nervous (mechanical)		Smoke screen/Cloud (S) / Misdirectional effect (S) / Aposematism (S) / Burglar alarm (S)	Etnoyer, 2008; Bessho-Uehara et al., 2020a; Delroisse et al., 2021a
Animalia	Cnidaria	Anthozoa	Scleralcyonacea	Keratoisididae	Isidella	Isidella elongata	Yes					/						Williams, 2001
Animalia	Cnidaria	Anthozoa	Scleralcyonacea	Keratoisididae	Lepidisis	Lepidisis olapa	Yes	White				/			Nervous (mechanical)			Muzik, 1978; Williams, 2001
Animalia	Cnidaria	Anthozoa	Scleralcyonacea	Keratoisididae	Keratoisis	Keratoisis flexibilis	Yes					/						Raddatz et al., 2011
Animalia	Cnidaria	Anthozoa	Scleralcyonacea	Keratoisididae	Acanella	Acanella arbuscula	Yes	Blue-green	485 nm			/						Herring, 1983
Animalia	Cnidaria	Anthozoa	Scleralcyonacea	Chelidonisididae	Chelidonisis	Chelidonisis aurantiaca	Yes	Blue-green	495 nm			/						Herring, 1983
Animalia	Cnidaria	Anthozoa	Scleralcyonacea	Umbellulidae	Umbellula	Umbellula magniflora	Yes	Green and Blue	501 and 470 nm			/						Haddock and Case, 1999
Animalia	Cnidaria	Anthozoa	Scleralcyonacea	Umbellulidae	Umbellula	Umbellula thomsoni	Yes					/						Williams, 2001
Animalia	Cnidaria	Anthozoa	Scleralcyonacea	Umbellulidae	Umbellula	Umbellula huxleyi	Yes	Green and Blue	510 and ?			/						Herring, 1991; Williams, 2001
Animalia	Cnidaria	Anthozoa	Scleralcyonacea	Primnoidae	Thouarella	Thouarella hilgendorfi	Yes	Blue	475 nm			/						Herring, 1983
Animalia	Cnidaria	Anthozoa	Scleralcyonacea	Primnoidae	Candidella	Candidella imbricata	Yes	Blue	475 nm			/						Herring, 1983
Animalia	Cnidaria	Anthozoa	Scleralcyonacea	Coralliidae	Heteropolypus	Heteropolypus ritteri	Yes	Blue	476 nm	Coelenterazine	Luciferase	/			Nervous (mechanical)			Bessho-Uehara et al., 2020a; Delroisse et al., 2021a
Animalia	Cnidaria	Anthozoa	Scleralcyonacea	Coralliidae	Paragorgia	Paragorgia arborea	Yes	Blue-green		Coelenterazine	Luciferase	/			Nervous (mechanical)			Bessho-Uehara et al., 2020a; Delroisse et al., 2021a
Animalia	Cnidaria	Anthozoa	Scleralcyonacea	Chrysogorgiidae	Iridogorgia	Iridogorgia splendens	Yes					/						Bracken-Grissom et al., 2018
Animalia	Cnidaria	Anthozoa	Scleralcyonacea	Chrysogorgiidae	Chrysogorgia	Chrysogorgia desbonni	Yes					/						Johnsen et al., 2012
Animalia	Cnidaria	Anthozoa	Scleralcyonacea	Parasphaerascleridae	Parasphaerasclera	Parasphaerasclera grayi	Yes	Green				/						Williams, 2001
Animalia	Cnidaria	Anthozoa	Malacalcyonacea	Paramuriceidae	Acanthogorgia	Acanthogorgia armata	Yes	Blue	480 nm			/						Herring, 1983
Animalia	Cnidaria	Anthozoa	Zoantharia	Parazoanthidae	Savalia	Savalia lucifica	Yes	Green	520 nm	Coelenterazine	Luciferase	/	Ca2+					Anderson and Cormier, 1973; Cormier et al., 1974; Herring, 1983; Nealson et al., 1986
Animalia	Cnidaria	Anthozoa	Zoantharia	Parazoanthidae	Kulamanamana	Kulamanamana haumeaae	Yes					/						Sinniger et al., 2013
Animalia	Cnidaria	Anthozoa	Zoantharia	Parazoanthidae	Zibrowius	Zibrowius primnoidus	Yes					/						Carreiro-Silva et al., 2017
Animalia	Cnidaria	Anthozoa	Zoantharia	Epizoanthidae	Epizoanthus	Epizoanthus induratum	Yes					/						Cutress and Pequegnat, 1960
Animalia	Cnidaria	Anthozoa	Actiniaria	Hormathiidae	Hormathia	Hormathia alba	Yes	Blue	472 nm			/			Nervous (mechanical)		Smoke screen/cloud (S)	Tur, 1993; Bessho-Uehara et al., 2020a
Animalia	Cnidaria	Hydrozoa	Anthoathecata	Bythotiaridae	Bythotiara	Bythotiara depressa	Yes	Blue-green	488 nm			/						Haddock and Case, 1999
Animalia	Cnidaria	Hydrozoa	Anthoathecata	Corymorphidae	Corymorpha	Corymorpha valdiviae	Yes	Blue	464 nm			/						Haddock and Case, 1999
Animalia	Cnidaria	Hydrozoa	Anthoathecata	Corymorphidae	Euphysa	Euphysa japonica	Yes					/			Nervous (mechanical/electrical)		Startle effect (S)	Mackie, 1991, 1995
Animalia	Cnidaria	Hydrozoa	Anthoathecata	Pandeidae	Pandea	Pandea conica	Yes	Blue	470 nm			/						Haddock and Case, 1999
Animalia	Cnidaria	Hydrozoa	Anthoathecata	Pandeidae	Stomotoca	Stomotoca atra	Yes					/						Davenport and Nicol, 1955
Animalia	Cnidaria	Hydrozoa	Anthoathecata	Bougainvilliidae	Bougainvillia	Bougainvillia carolinensis	Yes	Blue	452 nm			/			Nervous (mechanical)			Latz et al., 1988
Animalia	Cnidaria	Hydrozoa	Leptothecata	Campanulariidae	Clytia	Clytia hemisphaerica	Yes	Blue	441 nm	Coelenterazine	Clytin	J9PHE0 / HQ397710.1	GFP				Counterillumination (S) / Attractive lure (S)	Haddock and Case, 1999; Fourrage et al., 2014; Delroisse et al., 2021a
Animalia	Cnidaria	Hydrozoa	Leptothecata	Campanulariidae	Clytia	Clytia gregaria	Yes			Coelenterazine	Clytin	Q08121 / X70221.1	GFP / Ca2+		Nervous (mechanical)			Davenport and Nicol, 1955; Inouye, 2008; Titushin et al., 2010; Malikova et al., 2011; Fourrage et al., 2014; Delroisse et al., 2021a
Animalia	Cnidaria	Hydrozoa	Leptothecata	Campanulariidae	Laomedea	Laomedea calceolifera	Yes	Green	508 nm			/						Morin and Hastings, 1971; Cormier et al., 1974; Herring, 1983
Animalia	Cnidaria	Hydrozoa	Leptothecata	Campanulariidae	Obelia	Obelia geniculata	Yes	Green	508 nm	Coelenterazine	Obelin	Q8T6Z0 / KF882016.1	Ca2+	Yes	Nervous (electrical)			Morin and Cooke, 1971; Morin and Hastings, 1971; Anderson and Cormier, 1973; Cormier et al., 1974; Morin and Reynolds, 1974; McCapra and Hart, 1980; Stephenson and Sutherland, 1981; Dunlap and Brehms, 1988; Campbell and Herring, 1990; Naranjo et al., 1994; Hastings and Morin, 1998; Markova et al., 2002; Delroisse et al., 2021a
Animalia	Cnidaria	Hydrozoa	Leptothecata	Campanulariidae	Obelia	Obelia lucifera	Yes			Coelenterazine		/						Campbell and Herring, 1990
Animalia	Cnidaria	Hydrozoa	Leptothecata	Campanulariidae	Obelia	Obelia longissima	Yes	Green	508 nm	Coelenterazine	Obelin	Q27709 / U07128.1	Ca2+					Morin and Hastings, 1971; Anderson and Cormier, 1973; Cormier et al., 1974; Illarionov et al., 1995; Vysotski et al., 1999, 2003; Liu et al., 2003, 2006; Nastahin et al., 2014; Delroisse et al., 2021a
Animalia	Cnidaria	Hydrozoa	Leptothecata	Campanulariidae	Obelia	Obelia bidentata	Yes	Green	508 nm		Obelin	Q32W13 / AY789860.1						Morin and Hastings, 1971; Cormier et al., 1974
Animalia	Cnidaria	Hydrozoa	Leptothecata	Campanulariidae	Obelia	Obelia dichotoma	Yes	Green	508 nm		Obelin	Q32W01 / AY789871.1	Ca2+					Morin and Hastings, 1971; Cormier et al., 1974; Stephenson and Sutherland, 1981
Animalia	Cnidaria	Hydrozoa	Leptothecata	Lovenellidae	Eucheilota	Eucheilota bakeri	Yes	Green	508 nm			Q32VZ5 / AY789877.1						Herring, 1983
Animalia	Cnidaria	Hydrozoa	Leptothecata	Lovenellidae	Lovenella	Lovenella gracilis	Yes	Green	508 nm			/						Herring, 1983
Animalia	Cnidaria	Hydrozoa	Leptothecata	Mitrocomidae	Mitrocoma	Mitrocoma cellularia	Yes	Blue-green	494 nm	Coelenterazine	Mitrocomin	P39047 / KF882008.1	GFP / Ca2+		Nervous (mechanical/electrical)			Davenport and Nicol, 1955; Widder et al., 1989; Fagan et al., 1993; Haddock and Case, 1999; Fourrage et al., 2014; Burakova et al., 2016
Animalia	Cnidaria	Hydrozoa	Leptothecata	Mitrocomidae	Halopsis	Halopsis ocellata	Yes	Blue	458 nm			/						Haddock and Case, 1999
Animalia	Cnidaria	Hydrozoa	Leptothecata	Aequoreidae	Aequorea	Aequorea victoria	Yes	Green		Coelenterazine	Aequorin	P07164 / AY601106.1	GFP / Ca2+					Inouye et al., 1985; Haddock et al., 2001, 2010; Deng et al., 2009; Delroisse et al., 2021a
Animalia	Cnidaria	Hydrozoa	Leptothecata	Aequoreidae	Aequorea	Aequorea macrodactyla	Yes	Green		Coelenterazine	Aequorin	Q8WQY7 / AY013823.1	GFP / Ca2+					Clarke et al., 1962; Xia et al., 2002; Delroisse et al., 2021a
Animalia	Cnidaria	Hydrozoa	Leptothecata	Aequoreidae	Aequorea	Aequorea parva	Yes			Coelenterazine	Aequorin	Q8WQY8 / AY013822.1	Ca2+					Luo et al., 2002; Wenxin et al., 2004; Delroisse et al., 2021a
Animalia	Cnidaria	Hydrozoa	Leptothecata	Aequoreidae	Aequorea	Aequorea coerulescens	Yes	Blue		Coelenterazine	Aequorin	Q6XDT9 / AY236998.1	Ca2+					Gurskaya et al., 2003; Haddock et al., 2010; Delroisse et al., 2021a
Animalia	Cnidaria	Hydrozoa	Leptothecata	Aequoreidae	Aequorea	Aequorea forskalea	Yes	Green	503 nm	Coelenterazine	Aequorin	/	GFP / Ca2+	Yes	Nervous (mechanical/electrical)			Davenport and Nicol, 1955; Morin and Hastings, 1971; Shimomura and Johnson, 1975a,b; McCapra and Hart, 1980; Haddock and Case, 1999; Fourrage et al., 2014
Animalia	Cnidaria	Hydrozoa	Leptothecata	Eirenidae	Eutonina	Eutonina indicans	Yes			Coelenterazine		/						Haddock et al., 2001
Animalia	Cnidaria	Hydrozoa	Leptothecata	Eirenidae	Tima	Tima saghalinensis	Yes					/			Nervous (mechanical)			Widder et al., 1989
Animalia	Cnidaria	Hydrozoa	Leptothecata	Malagazziidae	Octophialucium	Octophialucium funerarium	Yes	Blue-green	487 nm			/						Nicol, 1958a; Haddock and Case, 1999
Animalia	Cnidaria	Hydrozoa	Narcomedusae	Aeginidae	Aegina	Aegina citrea	Yes	Blue	469 nm			/			Nervous (mechanical)			Latz et al., 1988; Widder et al., 1989; Haddock and Case, 1999
Animalia	Cnidaria	Hydrozoa	Narcomedusae	Aeginidae	Aeginura	Aeginura grimaldii	Yes	Blue	464 nm			/						Nicol, 1958a; Clarke et al., 1962; Haddock and Case, 1999
Animalia	Cnidaria	Hydrozoa	Narcomedusae	Cuninidae	Cunina	Cunina globosa	Yes	Blue	462 nm			/			Nervous (mechanical)			Widder et al., 1989; Haddock and Case, 1999
Animalia	Cnidaria	Hydrozoa	Narcomedusae	Cuninidae	Solmissus	Solmissus albescens	Yes	Blue	478 nm			/						Haddock and Case, 1999
Animalia	Cnidaria	Hydrozoa	Narcomedusae	Cuninidae	Solmissus	Solmissus marshalli	Yes	Blue	477 nm			/			Nervous (mechanical)			Widder et al., 1989; Haddock and Case, 1999
Animalia	Cnidaria	Hydrozoa	Narcomedusae	Cuninidae	Solmissus	Solmissus incisa	Yes	Blue	465 nm			/						Haddock and Case, 1999; Herring and Widder, 2004
Animalia	Cnidaria	Hydrozoa	Narcomedusae	Solmarisidae	Pegantha	Pegantha laevis	Yes	Blue	460 nm			/						Haddock and Case, 1999
Animalia	Cnidaria	Hydrozoa	Narcomedusae	Solmarisidae	Pegantha	Pegantha clara	Yes	Blue	460 nm			/			Nervous (mechanical)			Latz et al., 1988
Animalia	Cnidaria	Hydrozoa	Narcomedusae	Solmundaeginidae	Solmundella	Solmundella bitentaculata	Yes	Blue	477 nm			/						Haddock and Case, 1999
Animalia	Cnidaria	Hydrozoa	Trachymedusae	Halicreatidae	Halicreas	Halicreas minimum	Yes	Blue	469 nm			/						Haddock and Case, 1999
Animalia	Cnidaria	hydrozoa	Trachymedusae	Halicreatidae	Halitrephes	Halitrephes maasi	Yes	Blue	458 nm			/						Haddock and Case, 1999
Animalia	Cnidaria	Hydrozoa	Trachymedusae	Halicreatidae	Haliscera	Haliscera conica	Yes	Blue	451 nm		Photoprotein	/	Ca2+					Haddock and Case, 1995, 1999
Animalia	Cnidaria	Hydrozoa	Trachymedusae	Rhopalonematidae	Crossota	Crossota alba	Yes					/						Nicol, 1958a
Animalia	Cnidaria	Hydrozoa	Trachymedusae	Rhopalonematidae	Colobonema	Colobonema sericeum	Yes					/			Nervous (mechanical)			Nicol, 1958a; Widder et al., 1989; Herring, 1990a
Animalia	Cnidaria	Hydrozoa	Siphonophorae	Hippopodiidae	Hippopodius	Hippopodius hippopus	Yes	Blue	450 nm			/		Yes	Nervous (electrical)		Startle effect (S)	Nicol, 1958a; Bassot et al., 1978; Latz et al., 1988; Mackie, 1995; Haddock and Case, 1999
Animalia	Cnidaria	Hydrozoa	Siphonophorae	Hippopodiidae	Vogtia	Vogtia serrata	Yes	Blue	451 nm			/						Haddock and Case, 1999
Animalia	Cnidaria	Hydrozoa	Siphonophorae	Hippopodiidae	Vogtia	Vogtia glabra	Yes	Blue	448 nm			/						Nicol, 1958a; Haddock and Case, 1999
Animalia	Cnidaria	Hydrozoa	Siphonophorae	Hippopodiidae	Vogtia	Vogtia spinosa	Yes					/						Nicol, 1958a
Animalia	Cnidaria	Hydrozoa	Siphonophorae	Abylidae	Abylopsis	Abylopsis tetragona	Yes	Blue-green	489 nm			/						Haddock and Case, 1999
Animalia	Cnidaria	Hydrozoa	Siphonophorae	Prayidae	Praya	Praya dubia	Yes	Blue	477 nm			/			Nervous (mechanical)			Widder et al., 1989; Haddock and Case, 1999
Animalia	Cnidaria	Hydrozoa	Siphonophorae	Prayidae	Nectopyramis	Nectopyramis natans	Yes	Blue	447 nm			/						Haddock and Case, 1999
Animalia	Cnidaria	Hydrozoa	Siphonophorae	Prayidae	Nectadamas	Nectadamas diomedeae	Yes	Blue	443 nm			/						Haddock and Case, 1999
Animalia	Cnidaria	Hydrozoa	Siphonophorae	Prayidae	Maresearsia	Maresearsia praeclara	Yes	Blue-green	486 nm			/						Haddock and Case, 1999
Animalia	Cnidaria	Hydrozoa	Siphonophorae	Prayidae	Craseoa	Craseoa lathetica	Yes	Blue-green	489 nm			/						Haddock and Case, 1999
Animalia	Cnidaria	Hydrozoa	Siphonophorae	Prayidae	Rosacea	Rosacea plicata	Yes	Blue-green	491 nm			/			Nervous (mechanical)			Nicol, 1958a; Haddock and Case, 1999; Haddock and Dunn, 2015
Animalia	Cnidaria	Hydrozoa	Siphonophorae	Prayidae	Amphicaryon	Amphicaryon ernesti	Yes	Blue-green	487 nm			/			Nervous (mechanical)			Latz et al., 1988
Animalia	Cnidaria	Hydrozoa	Siphonophorae	Prayidae	Amphicaryon	Amphicaryon acaule	Yes	Blue-green	487 nm			/			Nervous (mechanical)			Latz et al., 1988
Animalia	Cnidaria	Hydrozoa	Siphonophorae	Diphyidae	Diphyes	Diphyes dispar	Yes	Blue	464 nm			/			Nervous (mechanical)			Latz et al., 1988
Animalia	Cnidaria	Hydrozoa	Siphonophorae	Clausophyidae	Chuniphyes	Chuniphyes multidentata	Yes	Blue-green	481 nm			/						Haddock and Case, 1999
Animalia	Cnidaria	Hydrozoa	Siphonophorae	Agalmatidae	Agalma	Agalma okenii	Yes	Blue	447 nm			/			Nervous (mechanical)			Latz et al., 1988; Haddock and Case, 1999
Animalia	Cnidaria	Hydrozoa	Siphonophorae	Agalmatidae	Frillagalma	Frillagalma vityazi	Yes	Blue to Blue-green	455 to 492 nm			/						Haddock and Case, 1999
Animalia	Cnidaria	Hydrozoa	Siphonophorae	Agalmatidae	Nanomia	Nanomia cara	Yes	Blue	454 nm			/					Startle effect (S)	Haddock and Case, 1999
Animalia	Cnidaria	Hydrozoa	Siphonophorae	Agalmatidae	Nanomia	Nanomia bijuga	Yes	Blue	457 nm			/			Nervous (mechanical)			Haddock and Case, 1999
Animalia	Cnidaria	Hydrozoa	Siphonophorae	Agalmatidae	Halistemma	Halistemma cupulifera	Yes	Blue				/						Pagès and Madin, 2010
Animalia	Cnidaria	Hydrozoa	Siphonophorae	Stephanomiidae	Stephanomia	Stephanomia amphytridis	Yes	Blue	451 nm			/						Haddock and Case, 1999
Animalia	Cnidaria	Hydrozoa	Siphonophorae	Pyrostephidae	Bargmannia	Bargmannia elongata	Yes	Blue to Blue-green	443 to 499 nm			/						Haddock and Case, 1999
Animalia	Cnidaria	Hydrozoa	Siphonophorae	Erennidae	Erenna	Erenna insidiator	Yes					/						Pugh and Haddock, 2016
Animalia	Cnidaria	Hydrozoa	Siphonophorae	Erennidae	Erenna	Erenna cornuta	Yes					/						Pugh and Haddock, 2016
Animalia	Cnidaria	Hydrozoa	Siphonophorae	Erennidae	Erenna	Erenna laciniata	Yes					/						Pugh and Haddock, 2016
Animalia	Cnidaria	Hydrozoa	Siphonophorae	Erennidae	Erenna	Erenna sirena	Yes	Red				/					Attractive lure (S)	Pugh and Haddock, 2016
Animalia	Cnidaria	Hydrozoa	Siphonophorae	Erennidae	Erenna	Erenna richardi	Yes					/						Pugh and Haddock, 2016
Animalia	Nemertea	Hoplonemertea	Monostilifera	Emplectonematidae	Emplectonema	Emplectonema kandai	Yes	Green				/						Kandai, 1939
Animalia	Annelida	Polychaeta	Phyllodocida	Tomopteridae	Tomopteris	Tomopteris helgolandica	Yes	Yellow	573 nm			/	Ca2+	Yes	Nervous (mechanical/physiological)	Acetylcholine (+)	Intraspecific communication (S)	Harvey, 1926a; Gouveneaux and Mallefet, 2012, 2013; Gouveneaux et al., 2017a,b, 2018
Animalia	Annelida	Polychaeta	Phyllodocida	Tomopteridae	Tomopteris	Tomopteris carpenteri	Yes	Green	564 nm			/		Yes	Nervous (mechanical/physiological)			Gouveneaux et al., 2017a,b
Animalia	Annelida	Polychaeta	Phyllodocida	Tomopteridae	Tomopteris	Tomopteris septentrionalis	Yes	Green	557 nm			/		Yes	Nervous (mechanical/physiological)			Gouveneaux et al., 2017a,b
Animalia	Annelida	Polychaeta	Phyllodocida	Tomopteridae	Tomopteris	Tomopteris planktonis	Yes	Blue	450 nm			/		Yes	Nervous (mechanical/physiological)	Acetylcholine (+)		Gouveneaux et al., 2017a,b
Animalia	Annelida	Polychaeta	Phyllodocida	Tomopteridae	Tomopteris	Tomopteris nisseni	Yes	Green	565 nm			/			Nervous (mechanical/electrical)			Latz et al., 1988; Gouveneaux et al., 2017b
Animalia	Annelida	Polychaeta	Phyllodocida	Tomopteridae	Tomopteris	Tomopteris pacifica	Yes	Green	549 nm			/		Yes	Nervous (mechanical/physiological)			Gouveneaux et al., 2017a,b
Animalia	Annelida	Polychaeta	Phyllodocida	Tomopteridae	Tomopteris	Tomopteris mariana	Yes					/						Dales, 1971
Animalia	Annelida	Polychaeta	Phyllodocida	Syllidae	Odontosyllis	Odontosyllis enopla	Yes	Green	505 nm	Luciferin	Luciferase	/	Mg2+				Startle effect (S) / Sexual recognition/courtship display (D)	Shimomura et al., 1963; Wilkens and Wolken, 1981; Fischer and Fischer, 1995; McCloskey et al., 2017; Brugler et al., 2018; Delroisse et al., 2021a; Kobayashi and Sakamoto, 2022; Verdes et al., 2022
Animalia	Annelida	Polychaeta	Phyllodocida	Syllidae	Odontosyllis	Odontosyllis phosphorea	Yes	Blue-green	494 nm		Photoprotein	/					Startle effect (S) / Sexual recognition/courtship display (D)	Deheyn and Latz, 2009; McCloskey et al., 2017; Delroisse et al., 2021a; Kobayashi and Sakamoto, 2022; Verdes et al., 2022
Animalia	Annelida	Polychaeta	Phyllodocida	Syllidae	Odontosyllis	Odontosyllis luminosa	Yes					/					Sexual recognition/courtship display (D)	McCloskey et al., 2017; Gaston and Hall, 2000; Kobayashi and Sakamoto, 2022
Animalia	Annelida	Polychaeta	Phyllodocida	Syllidae	Odontosyllis	Odontosyllis australiensis	Yes					/						Kobayashi and Sakamoto, 2022
Animalia	Annelida	Polychaeta	Phyllodocida	Syllidae	Odontosyllis	Odontosyllis polycera	Yes					/						Kobayashi and Sakamoto, 2022
Animalia	Annelida	Polychaeta	Phyllodocida	Syllidae	Odontosyllis	Odontosyllis hyalina	Yes					/						Kobayashi and Sakamoto, 2022
Animalia	Annelida	Polychaeta	Phyllodocida	Syllidae	Odontosyllis	Odontosyllis guillermoi	Yes					/						Kobayashi and Sakamoto, 2022
Animalia	Annelida	Polychaeta	Phyllodocida	Syllidae	Odontosyllis	Odontosyllis ctenostoma	Yes					/						Kobayashi and Sakamoto, 2022
Animalia	Annelida	Polychaeta	Phyllodocida	Syllidae	Odontosyllis	Odontosyllis undecimdonta	Yes			Odontosyllis luciferin	Luciferase	A0A5A4PVV0 / LC424936.1						Mitani et al., 2018, 2019; Schultz et al., 2018; Kotlobay et al., 2019; Delroisse et al., 2021a; Kobayashi and Sakamoto, 2022; Quan et al., 2023
Animalia	Annelida	Polychaeta	Phyllodocida	Syllidae	Odontosyllis	Odontosyllis octodentata	Yes				Luciferase	A0A5A4PWC0 / LC424928.1						Mitani et al., 2019; Delroisse et al., 2021a; Kobayashi and Sakamoto, 2022
Animalia	Annelida	Polychaeta	Phyllodocida	Syllidae	Odontosyllis	Odontosyllis fulgurans	Yes					/						Verdes and Gruber, 2017
Animalia	Annelida	Polychaeta	Phyllodocida	Syllidae	Eusyllis	Eusilly blomstrandi	Yes					/		Yes	Nervous (mechanical/electrical)		Distractive body part (S)	Zörner and Fischer, 2007; Kobayashi and Sakamoto, 2022
Animalia	Annelida	Polychaeta	Phyllodocida	Syllidae	Nudisyllis	Nudisyllis pulligera	Yes					/			Nervous (electrical)			Bassot, 1979; Zörner and Fischer, 2007; Brugler et al., 2018
Animalia	Annelida	Polychaeta	Phyllodocida	Polynoidae	Malmgrenia	Malmgrenia lunulata	Yes	Green	510 nm		Polynoidin	/	Ca2+	Yes	Nervous (mechanical/electrical/physiological)	Acetylcholine (+) / 5-HT (+) / Adrenaline (+)	Distractive body part/sacrificial lure (S)	Bassot and Nicolas, 1978, 1995; Sweeney, 1980; Nicolas et al., 1982; Bassot, 1987; Anctil et al., 1989; Verdes and Gruber, 2017; Delroisse et al., 2021a; Moraes et al., 2021
Animalia	Annelida	Polychaeta	Phyllodocida	Polynoidae	Acholoe	Acholoe squamosa	Yes	Green	520 nm			/	Ca2+	Yes	Nervous (electrical/physiological)			Harvey, 1926a; Bassot and Nicolas, 1978; Bilbaut, 1980a,b; Sweeney, 1980; Herring, 1983
Animalia	Annelida	Polychaeta	Phyllodocida	Polynoidae	Polynoe	Polynoe scolopendrina	Yes	Green	511 nm			/		Yes				Bassot and Nicolas, 1978; Herring, 1983
Animalia	Annelida	Polychaeta	Phyllodocida	Polynoidae	Neopolynoe	Neopolynoe chondrocladiae	Yes	Green	525 nm			/					Attractive lure (S)	Kirkegaard, 2001; Taboada et al., 2021
Animalia	Annelida	Polychaeta	Phyllodocida	Polynoidae	Gattyana	Gattyana cirrhosa	Yes	Green	517 nm			/		Yes				Bassot and Nicolas, 1978; Herring, 1983
Animalia	Annelida	Polychaeta	Phyllodocida	Polynoidae	Harmothoe	Harmothoe imbricata	Yes	Green	520 nm		Polynoidin	/	Ca2+	Yes	Nervous (mechanical/electrical/physiological)	5-HT (+) / Adrenaline (+)	Distractive body part/sacrificial lure (D)	Anctil et al., 1989; Plyuscheva and Martin, 2009; Livermore et al., 2018; Delroisse et al., 2021a
Animalia	Annelida	Polychaeta	Phyllodocida	Polynoidae	Harmothoe	Harmothoe extenuata	Yes	Green	515 nm			/		Yes				Bassot and Nicolas, 1978; Herring, 1983
Animalia	Annelida	Polychaeta	Phyllodocida	Polynoidae	Harmothoe	Harmothoe longisetis	Yes	Green	512 nm			/		Yes				Bassot and Nicolas, 1978; Herring, 1983
Animalia	Annelida	Polychaeta	Phyllodocida	Polynoidae	Harmothoe	Harmothoe areolata	Yes				Polynoidin	/		Yes				Plyuscheva and Martin, 2009; Delroisse et al., 2021a; Moraes et al., 2021
Animalia	Annelida	Polychaeta	Phyllodocida	Polynoidae	Harmothoe	Harmothoe impar	Yes					/		Yes				Bassot and Nicolas, 1978; Sweeney, 1980
Animalia	Annelida	Polychaeta	Phyllodocida	Polynoidae	Polyeunoa	Polyeunoa laevis	Yes	Blue				/						Raymond and DeVries, 1976
Animalia	Annelida	Polychaeta	Phyllodocida	Polynoidae	Hesperonoe	Hesperonoe complanata	Yes					/	Ca2+	Yes	Nervous (mechanical/electrical)			Herrera, 1979; Anctil, 1987
Animalia	Annelida	Polychaeta	Phyllodocida	Polynoidae	Gorgoniapolynoe	Gorgoniapolynoe pseudocaeciliae	Yes					/		Yes			Distractive body part/sacrificial lure (S) / Attractive lure (S)	Maxwell et al., 2022
Animalia	Annelida	Polychaeta	Phyllodocida	Nephtyidae	Aglaophamus	Aglaophamus foliosus	Yes	Blue				/						Raymond and DeVries, 1976
Animalia	Annelida	Polychaeta	Terebellida	Terebellidae	Thelepus	Thelepus cincinnatus	Yes					/						Verdes and Gruber, 2017; Kin et al., 2019
Animalia	Annelida	Polychaeta	Terebellida	Terebellidae	Thelepus	Thelepus japonicus	Yes	Blue-green	500 nm			/	Fe2+				Smoke screen/cloud (S) / Aposematism (S)	Kin et al., 2019
Animalia	Annelida	Polychaeta	Terebellida	Terebellidae	Polycirrus	Polycirrus phosphoreus	Yes	Violet-blue				/						Kin et al., 2019
Animalia	Annelida	Polychaeta	Terebellida	Terebellidae	Polycirrus	Polycirrus aurantiacus	Yes	Violet-blue				/						Verdes and Gruber, 2017; Kin et al., 2019
Animalia	Annelida	Polychaeta	Terebellida	Terebellidae	Polycirrus	Polycirrus arcticus	Yes	Violet-blue				/						Kin et al., 2019
Animalia	Annelida	Polychaeta	Terebellida	Terebellidae	Polycirrus	Polycirrus medusa	Yes	Blue				/						Kin et al., 2019
Animalia	Annelida	Polychaeta	Terebellida	Terebellidae	Polycirrus	Polycirrus purpureus	Yes	Blue				/						Kin et al., 2019
Animalia	Annelida	Polychaeta	Terebellida	Terebellidae	Polycirrus	Polycirrus caliendrum	Yes					/						Harvey, 1926a; Kim et al., 2019
Animalia	Annelida	Polychaeta	Terebellida	Terebellidae	Polycirrus	Polycirrus perplexus	Yes	Violet	445 nm			/					Aposematism (S)	Huber et al., 1989; Verdes and Gruber, 2017; Kin et al., 2019
Animalia	Annelida	Polychaeta	Terebellida	Terebellidae	Polycirrus	Polycirrus onibi	Yes	Blue-purple				/					Startle effect (S)	Jimi et al., 2023
Animalia	Annelida	Polychaeta	Terebellida	Terebellidae	Polycirrus	Polycirrus ikeguchii	Yes					/					Startle effect (S)	Jimi et al., 2023
Animalia	Annelida	Polychaeta	Terebellida	Terebellidae	Polycirrus	Polycirrus aoandon	Yes	Blue-purple				/					Startle effect (S)	Jimi et al., 2023
Animalia	Annelida	Polychaeta	Terebellida	Cirratulidae	Caulleriella	Caulleriella parva	Yes	Blue				/						Verdes and Gruber, 2017
Animalia	Annelida	Polychaeta	Terebellida	Cirratulidae	Caulleriella	Caulleriella fragilis	Yes	Blue				/						Verdes and Gruber, 2017
Animalia	Annelida	Polychaeta	Terebellida	Cirratulidae	Chaetozone	Chaetozone caputesocis	Yes	Green				/						Verdes and Gruber, 2017
Animalia	Annelida	Polychaeta	Terebellida	Acrocirridae	Swima	Swima bombiviridis	Yes	Green				/					Distractive body part/sacrificial lure (S)	Osborn et al., 2011
Animalia	Annelida	Polychaeta	Terebellida	Acrocirridae	Swima	Swima fulgida	Yes	Green				/					Distractive body part/sacrificial lure (S)	Osborn et al., 2011
Animalia	Annelida	Polychaeta	Terebellida	Acrocirridae	Swima	Swima tawitawiensis	?					/					Distractive body part/sacrificial lure (S)	Osborn et al., 2011
Animalia	Annelida	Polychaeta	Terebellida	Flabelligeridae	Poeobius	Poeobius meseres	Yes	Blue-green	495 nm			/						Haddock et al., 2010; Francis et al., 2016b
Animalia	Annelida	Polychaeta	Terebellida	Flabelligeridae	Flota	Flota flabelligera	Yes	Blue-green	497 nm			/						Francis et al., 2016b
Animalia	Annelida	Polychaeta	Terebellida	Flabelligeridae	Flota	Flota vitjasi	Yes					/						Haddock et al., 2010
Animalia	Annelida	Polychaeta	Unassigned	Chaetopteridae	Chaetopterus	Chaetopterus variopedatus	Yes	Blue	463 nm	Riboflavin	luciferase	/	Ferritin; Fe2+	Yes	Nervous (mechanical/electrical/physiological)	Acetylcholine (+) / GABA (-)	Startle effect (S) / Smoke screen/cloud (S) / Distractive body part/sacrificial lure (S) / Settler detterence (S) / Attractive lure (S)	Nicol, 1952a,b, 1958a; Anctil, 1979, 1981; Martin and Anctil, 1984; Shimomura, 2006; Deheyn et al., 2013; Branchini et al., 2014; Rawat and Dehyen, 2016; Verdes and Gruber, 2017; Purtov et al., 2019; Mirza et al., 2020; Delroisse et al., 2021a
Animalia	Annelida	Polychaeta	Unassigned	Chaetopteridae	Chaetopterus	Chaetopterus pugaporcinus	Yes	Blue				/						Osborn et al., 2007; Verdes and Gruber, 2017; Mirza et al., 2020
Animalia	Annelida	Polychaeta	Unassigned	Chaetopteridae	Chaetopterus	Chaetopterus gregarius	Yes	Blue				/						Nishi et al., 2000
Animalia	Annelida	Polychaeta	Unassigned	Chaetopteridae	Chaetopterus	Chaetopterus cautus	Yes	Blue	457 nm			/	Fe2+					Kin and Oba, 2020
Animalia	Annelida	Polychaeta	Unassigned	Chaetopteridae	Chaetopterus	Chaetopterus dewysee	Yes	Blue				/						Cerullo et al., 2020
Animalia	Annelida	Polychaeta	Unassigned	Chaetopteridae	Mesochaetopterus	Mesochaetopterus japonicus	Yes	Blue	459 nm			/	Fe2+					Nicol, 1952b; Kin and Oba, 2020
Animalia	Annelida	Unassigned	Sipuncula	Golfingiidae	Nephasoma	Nephasoma pellucidum	Yes	Green				/						Oliveira et al., 2021
Animalia	Arthropoda	Ostracoda	Myodocopida	Cypridinidae	Photeros	Photeros annecohenae	Yes					/			Nervous (mechanical/electrical)		Smoke screen/cloud (S) / Sexual recognition/courtship display (D)	Gerrish and Morin, 2008, 2016; Rivers and Morin, 2008, 2009, 2012; Morin and Cohen, 2010, 2017
Animalia	Arthropoda	Ostracoda	Myodocopida	Cypridinidae	Photeros	Photeros morini	Yes					/					Sexual recognition/courtship display (D)	Torres and Cohen, 2005; Morin and Cohen, 2010, 2017; Gerrish and Morin, 2016
Animalia	Arthropoda	Ostracoda	Myodocopida	Cypridinidae	Photeros	Photeros shulmanae	Yes					/		Yes			Smoke screen/cloud (S) / Sexual recognition/courtship display (D)	Morin and Cohen, 2010, 2017
Animalia	Arthropoda	Ostracoda	Myodocopida	Cypridinidae	Photeros	Photeros graminicola	Yes					/		Yes			Smoke screen/cloud (S) / Sexual recognition/courtship display (D)	Morin and Cohen, 2010, 2017
Animalia	Arthropoda	Ostracoda	Myodocopida	Cypridinidae	Photeros	Photeros parasitica	Yes					/					Sexual recognition/courtship display (D)	Morin and Cohen, 2010, 2017
Animalia	Arthropoda	Ostracoda	Myodocopida	Cypridinidae	Photeros	Photeros mcelroyi	Yes					/					Sexual recognition/courtship display (D)	Morin and Cohen, 2010, 2017
Animalia	Arthropoda	Ostracoda	Myodocopida	Cypridinidae	Photeros	Photeros johnbucki	Yes					/					Sexual recognition/courtship display (D)	Morin and Cohen, 2010, 2017
Animalia	Arthropoda	Ostracoda	Myodocopida	Cypridinidae	Photeros	Photeros jamescasei	Yes					/					Sexual recognition/courtship display (D)	Morin and Cohen, 2010, 2017
Animalia	Arthropoda	Ostracoda	Myodocopida	Cypridinidae	Enewton	Enewton harveyi	Yes	Blue	478 nm	Vargulin		/					Sexual recognition/courtship display (D)	Tsuji et al., 1970; Herring, 1985; Morin and Cohen, 2010, 2017
Animalia	Arthropoda	Ostracoda	Myodocopida	Cypridinidae	Maristella	Maristella psammobia	Yes					/					Sexual recognition/courtship display (D)	Morin and Cohen, 2010, 2017; Ellis et al., 2023
Animalia	Arthropoda	Ostracoda	Myodocopida	Cypridinidae	Maristella	Maristella chicoi	Yes					/					Sexual recognition/courtship display (S)	Ellis et al., 2023
Animalia	Arthropoda	Ostracoda	Myodocopida	Cypridinidae	Maristella	Maristella micamacula	Yes					/					Sexual recognition/courtship display (S)	Ellis et al., 2023
Animalia	Arthropoda	Ostracoda	Myodocopida	Cypridinidae	Maristella	Maristella noropsela	Yes					/					Sexual recognition/courtship display (S)	Ellis et al., 2023
Animalia	Arthropoda	Ostracoda	Myodocopida	Cypridinidae	Maristella	Maristella scintilla	Yes					/					Sexual recognition/courtship display (S)	Ellis et al., 2023
Animalia	Arthropoda	Ostracoda	Myodocopida	Cypridinidae	Maristella	Maristella ignitula	Yes					/					Sexual recognition/courtship display (D)	Morin and Cohen, 2010, 2017; Ellis et al., 2023
Animalia	Arthropoda	Ostracoda	Myodocopida	Cypridinidae	Kornickeria	Kornickeria hastingi	Yes			Vargulin	Luciferase	/					Sexual recognition/courtship display (D)	Cohen and Morin, 1993; Morin and Cohen, 2010, 2017; Gerrish and Morin, 2016
Animalia	Arthropoda	Ostracoda	Myodocopida	Cypridinidae	Kornickeria	Kornickeria coufali	Yes			Vargulin	Luciferase	/					Sexual recognition/courtship display (D)	Cohen and Morin, 1993; Morin and Cohen, 2010, 2017
Animalia	Arthropoda	Ostracoda	Myodocopida	Cypridinidae	Kornickeria	Kornickeria marleyi	Yes			Vargulin	Luciferase	/					Sexual recognition/courtship display (D)	Cohen and Morin, 1993; Morin and Cohen, 2010, 2017
Animalia	Arthropoda	Ostracoda	Myodocopida	Cypridinidae	Kornickeria	Kornickeria louisi	Yes			Vargulin	Luciferase	/					Sexual recognition/courtship display (D)	Cohen and Morin, 1993; Morin and Cohen, 2010, 2017
Animalia	Arthropoda	Ostracoda	Myodocopida	Cypridinidae	Kornickeria	Kornickeria bullae	Yes			Vargulin	Luciferase	/		Yes			Smoke screen/cloud (S) / Sexual recognition/courtship display (D) / Burglar alarm (S)	Morin, 1983; Herring, 1985; Cohen and Morin, 1993; Morin and Cohen, 2017
Animalia	Arthropoda	Ostracoda	Myodocopida	Cypridinidae	Vargula	Vargula hilgendorfii	Yes	Blue	465 nm	Vargulin	Luciferase	P17554 / M25666.1					Smoke screen/cloud (S) / Sexual recognition/courtship display (D)	Shimomura et al., 1957; Kishi et al., 1966; Tsuji et al., 1970; Herring, 1985; Thompson et al., 1989; Markova and Vysotski, 2015; Ratheesh Kumar et al., 2016; Delroisse et al., 2021a
Animalia	Arthropoda	Ostracoda	Myodocopida	Cypridinidae	Vargula	Vargula tsujii	Yes	Blue	466 nm	Vargulin	Luciferase	A0A7M1VLG0 / MW024826.1						Herring, 1985
Animalia	Arthropoda	Ostracoda	Myodocopida	Cypridinidae	Vargula	Vargula contragula	Yes			Vargulin	Luciferase	/		Yes			Smoke screen/cloud (S) / Sexual recognition/courtship display (D)	Morin and Cohen, 2010
Animalia	Arthropoda	Ostracoda	Myodocopida	Cypridinidae	Vargula	Vargula norvegica	Yes			Vargulin	Luciferase	/					Smoke screen/cloud (S) / Intraspecific communication (S)	Herring, 1985; Shimomura, 2006; Heger et al., 2007; Delroisse et al., 2021a
Animalia	Arthropoda	Ostracoda	Myodocopida	Cypridinidae	Vargula	Vargula antarctica	Yes	Blue		Vargulin	Luciferase	/						Raymond and DeVries, 1976; Herring, 1985
Animalia	Arthropoda	Ostracoda	Myodocopida	Cypridinidae	Vargula	Vargula karamu	Yes					/						Parker, 1997
Animalia	Arthropoda	Ostracoda	Myodocopida	Cypridinidae	Vargula	Vargula kuna	Yes					/					Sexual recognition/courtship display (D)	Ellis et al., 2023
Animalia	Arthropoda	Ostracoda	Myodocopida	Cypridinidae	Vargula	Vargula mizonomma	Yes					/					Sexual recognition/courtship display (D)	Ellis et al., 2023
Animalia	Arthropoda	Ostracoda	Myodocopida	Cypridinidae	Cypridina	Cypridina noctiluca	Yes			Vargulin	Luciferase	A0A387LB08 / LC427371.1						Herring, 1985; Nakajima et al., 2004; Markova and Vysotski, 2015; Delroisse et al., 2021a
Animalia	Arthropoda	Ostracoda	Myodocopida	Cypridinidae	Cypridina	Cypridina serrata	Yes	Blue		Vargulin	Luciferase	/			Nervous (mechanical)		Smoke screen/cloud (S)	Tsuji et al., 1970; Herring, 1985
Animalia	Arthropoda	Ostracoda	Myodocopida	Cypridinidae	Cypridina	Cypridina americana	Yes			Vargulin	Luciferase	/						Herring, 1985
Animalia	Arthropoda	Ostracoda	Myodocopida	Cypridinidae	Cypridina	Cypridina dentata	Yes			Vargulin	Luciferase	/						Herring, 1985; Thomson et al., 1997
Animalia	Arthropoda	Ostracoda	Myodocopida	Cypridinidae	Cypridina	Cypridina chierchiae	Yes			Vargulin	Luciferase	/						Herring, 1985
Animalia	Arthropoda	Ostracoda	Myodocopida	Halocyprididae	Alacia	Alacia alata	Yes					/						Angel, 1968, 1972
Animalia	Arthropoda	Ostracoda	Myodocopida	Halocyprididae	Conchoecetta	Conchoecetta acuminata	Yes					/						Angel, 1972
Animalia	Arthropoda	Ostracoda	Myodocopida	Halocyprididae	Orthoconchoecia	Orthoconchoecia bispinosa	Yes					/			Nervous (mechanical)			Angel, 1968, 1972; Batchelder and Swift, 1988, 1989
Animalia	Arthropoda	Ostracoda	Myodocopida	Halocyprididae	Orthoconchoecia	Orthoconchoecia secernenda	Yes	Blue-green	481 nm			/			Nervous (mechanical)			Angel, 1968, 1972; Latz et al., 1988; Batchelder and Swift, 1989
Animalia	Arthropoda	Ostracoda	Myodocopida	Halocyprididae	Orthoconchoecia	Orthoconchoecia atlantica	Yes					/						Angel, 1972; Batchelder and Swift, 1988
Animalia	Arthropoda	Ostracoda	Myodocopida	Halocyprididae	Orthoconchoecia	Orthoconchoecia haddoni	Yes					/						Angel, 1972
Animalia	Arthropoda	Ostracoda	Myodocopida	Halocyprididae	Paraconchoecia	Paraconchoecia spinifera	Yes					/						Angel, 1968, 1972; Batchelder and Swift, 1988
Animalia	Arthropoda	Ostracoda	Myodocopida	Halocyprididae	Paraconchoecia	Paraconchoecia oblonga	Yes					/			Nervous (mechanical)			Angel, 1972; Batchelder and Swift, 1988, 1989
Animalia	Arthropoda	Ostracoda	Myodocopida	Halocyprididae	Mikroconchoecia	Mikroconchoecia curta	Yes					/			Nervous (mechanical)			Angel, 1968, 1972; Batchelder and Swift, 1988, 1989
Animalia	Arthropoda	Ostracoda	Myodocopida	Halocyprididae	Conchoecilla	Conchoecilla daphnoides	Yes					/						Angel, 1968, 1972; Batchelder and Swift, 1988
Animalia	Arthropoda	Ostracoda	Myodocopida	Halocyprididae	Discoconchoecia	Discoconchoecia elegans	Yes					/						Angel, 1968, 1972
Animalia	Arthropoda	Ostracoda	Myodocopida	Halocyprididae	Conchoecissa	Conchoecissa imbricata	Yes	Blue	474 nm			/						Angel, 1968, 1972; Batchelder and Swift, 1988; Latz et al., 1988
Animalia	Arthropoda	Ostracoda	Myodocopida	Halocyprididae	Conchoecissa	Conchoecissa ametra	Yes			Coelenterazine	Luciferase	/						Campbell and Herrin, 1990
Animalia	Arthropoda	Ostracoda	Myodocopida	Halocyprididae	Conchoecia	Conchoecia magna	Yes					/			Nervous (mechanical)			Angel, 1968, 1972; Batchelder and Swift, 1988, 1989
Animalia	Arthropoda	Ostracoda	Myodocopida	Halocyprididae	Conchoecia	Conchoecia subarcuata	Yes					/						Angel, 1968, 1972; Batchelder and Swift, 1988
Animalia	Arthropoda	Ostracoda	Myodocopida	Halocyprididae	Conchoecia	Conchoecia pseudodiscophora	Yes	Blue	463 nm	Coelenterazine	Luciferase	/						Oba et al., 2004; Delroisse et al., 2021a
Animalia	Arthropoda	Ostracoda	Myodocopida	Halocyprididae	Conchoecia	Conchoecia belgicae	Yes	Blue				/						Raymond and DeVries, 1976
Animalia	Arthropoda	Ostracoda	Myodocopida	Halocyprididae	Euconchoecia	Euconchoecia chierchiae	Yes					/			Nervous (mechanical)			Batchelder and Swift, 1988, 1989
Animalia	Arthropoda	Ostracoda	Myodocopida	Halocyprididae	Parthenoecia	Parthenoecia parthenoda	Yes					/						Angel, 1972
Animalia	Arthropoda	Ostracoda	Myodocopida	Halocyprididae	Hyalocoecia	Hyalocoecia hyalophyllum	Yes					/						Angel, 1972
Animalia	Arthropoda	Ostracoda	Myodocopida	Halocyprididae	Proceroecia	Proceroecia procera	Yes					/			Nervous (mechanical)			Batchelder and Swift, 1988, 1989
Animalia	Arthropoda	Ostracoda	Myodocopida	Halocyprididae	Porroecia	Porroecia spinirostris	Yes					/			Nervous (mechanical)			Angel, 1972; Batchelder and Swift, 1988, 1989
Animalia	Arthropoda	Ostracoda	Myodocopida	Halocyprididae	Boroecia	Boroecia borealis	Yes					/			Nervous (mechanical)			Buskey, 1992
Animalia	Arthropoda	Ostracoda	Myodocopida	Halocyprididae	Paramollicia	Paramollicia rhynchena	Yes			Coelenterazine	Luciferase	/						Angel, 1968, 1972; Campbell and Herring, 1990
Animalia	Arthropoda	Ostracoda	Myodocopida	Halocyprididae	Macrochoecilla	Macrochoecilla macrocheira	Yes					/						Angel, 1972
Animalia	Arthropoda	Ostracoda	Myodocopida	Halocyprididae	Loricoecia	Loricoecia loricata	Yes					/						Angel, 1972
Animalia	Arthropoda	Ostracoda	Myodocopida	Halocyprididae	Mollicia	Mollicia kampta	Yes			Coelenterazine	Luciferase	/						Campbell and Herring, 1990
Animalia	Arthropoda	Ostracoda	Myodocopida	Halocyprididae	Lophuroecia	Lophuroecia lophura	Yes			Coelenterazine	Luciferase	/						Angel, 1972; Campbell and Herring, 1990
Animalia	Arthropoda	Copepoda	Calanoida	Metridinidae	Metridia	Metridia okhotensis	Yes	Blue-green	485 nm	Coelenterazine	Luciferase	H3JS09 / AB519698.1					Smoke screen/Cloud (S)	Takenaka et al., 2012, 2017; Markova and Vysotski, 2015; Markova et al., 2019; Delroisse et al., 2021a
Animalia	Arthropoda	Copepoda	Calanoida	Metridinidae	Metridia	Metridia pacifica	Yes	Blue-green	490 nm	Coelenterazine	Luciferase	B2ZZ71 / AB371096.1						Herring, 1988; Herring et al., 1993; Takenaka et al., 2008, 2012, 2017; Oba et al., 2009; Markova and Vysotski, 2015; Matsui et al., 2017; Ishida et al., 2018; Markova et al., 2019; Delroisse et al., 2021a
Animalia	Arthropoda	Copepoda	Calanoida	Metridinidae	Metridia	Metridia longa	Yes	Blue-green	485 nm	Coelenterazine	Luciferase	Q6UQE3 / AY364164.1			Nervous (mechanical)		Smoke screen/Cloud (S)	Clarke et al., 1962; Herring, 1988; Lapota et al., 1988; Buskey and Stearns, 1991; Buskey, 1992; Swift et al., 1995; Borisova et al., 2008; Berge et al., 2012; Takenaka et al., 2012, 2017; Markova et al., 2013, 2019; Markova and Vysotski, 2015; Delroisse et al., 2021a
Animalia	Arthropoda	Copepoda	Calanoida	Metridinidae	Metridia	Metridia princeps	Yes					/						Clarke et al., 1962; Herring, 1988
Animalia	Arthropoda	Copepoda	Calanoida	Metridinidae	Metridia	Metridia asymmetrica	Yes	Blue-green	485 nm	Coelenterazine	Luciferase	U3TIM2 / AB519700.1					Smoke screen/Cloud (S)	Takenaka et al., 2013; Markova and Vysotski, 2015; Markova et al., 2019; Delroisse et al., 2021a
Animalia	Arthropoda	Copepoda	Calanoida	Metridinidae	Metridia	Metridia lucens	Yes	Blue-green	482 nm	Coelenterazine	Luciferase	/		Yes	Nervous (mechanical/electrical)		Smoke screen/Cloud (S) / Startle effect (S)	David and Conover, 1961; Clarke et al., 1962; Clarke, 1963; Herring, 1983, 1985, 1988; Batchelder and Swift, 1989; Buskey, 1992; Swift et al., 1995; Berge et al., 2012; Tessler et al., 2018; Delroisse et al., 2021a
Animalia	Arthropoda	Copepoda	Calanoida	Metridinidae	Metridia	Metridia curticauda	Yes	Blue-green	485 nm	Coelenerazine	Luciferase	U3TIH9 / AB519702.1						Takenaka et al., 2012, 2013; Markova and Vysotski, 2015; Markova et al., 2019; Delroisse et al., 2021a
Animalia	Arthropoda	Copepoda	Calanoida	Metridinidae	Metridia	Metridia gerlachei	Yes					/						Raymond and DeVries, 1976; Herring, 1988
Animalia	Arthropoda	Copepoda	Calanoida	Metridinidae	Metridia	Metridia macrura	Yes					/						Herring, 1988
Animalia	Arthropoda	Copepoda	Calanoida	Metridinidae	Pleuromamma	Pleuromamma abdominalis	Yes	Blue-green	484 nm	Coelenterazine	Luciferase	H3JS11 / AB519704.1			Nervous (mechanical)		Smoke screen/Cloud (S)	Latz et al., 1987b, 1988; Herring, 1988; Batchelder and Swift, 1989; Buskey and Swift, 1990; Takenaka et al., 2012; 2017; Markova and Vysotski, 2015; Markova et al., 2019; Delroisse et al., 2021a
Animalia	Arthropoda	Copepoda	Calanoida	Metridinidae	Pleuromamma	Pleuromamma xiphias	Yes	Blue-green	486 nm	Coelenterazine	Luciferase	U3TKH1 / AB519708.1			Nervous (mechanical)		Smoke screen/Cloud (S)	Clarke et al., 1962; Latz et al., 1987b, 1988, 1990; Herring, 1988; Batchelder and Swift, 1989; Buskey and Swift, 1990; Campbell and Herring, 1990; Takenaka et al., 2012, 2013, 2017; Markova and Vysotski, 2015; Markova et al., 2019; Delroisse et al., 2021a
Animalia	Arthropoda	Copepoda	Calanoida	Metridinidae	Plauromamma	Pleuromamma gracilis	Yes					/			Nervous (mechanical)			Herring, 1988; Batchelder and Swift, 1989; Buskey and Swift, 1990
Animalia	Arthropoda	Copepoda	Calanoida	Metridinidae	Pleuromamma	Pleurommama piseki	Yes			Coelenterazine		/						McCapra and Hart, 1980; Herring, 1985, 1988
Animalia	Arthropoda	Copepoda	Calanoida	Metridinidae	Pleuromamma	Pleuromamma scutullata	Yes	Blue-green	491 nm	Coelenterazine	Luciferase	U3TE39 / AB519706.1					Smoke screen/Cloud (S)	Takenaka et al., 2012, 2013; Markova and Vysotski, 2015; Markova et al., 2019; Delroisse et al., 2021a
Animalia	Arthropoda	Copepoda	Calanoida	Metridinidae	Pleuromamma	Pleuromamma robusta	Yes					/						Clarke et al., 1962; Herring, 1988; Swift et al., 1995
Animalia	Arthropoda	Copepoda	Calanoida	Metridinidae	Pleuromamma	Pleuromamma borealis	Yes	Blue-green	485 nm			/						Herring, 1983, 1988; Nealson et al., 1986
Animalia	Arthropoda	Copepoda	Calanoida	Metridinidae	Pleuromamma	Pleuromamma indica	Yes					/						Herring, 1988
Animalia	Arthropoda	Copepoda	Calanoida	Metridinidae	Pleuromamma	Pleuromamma quadrungulata	Yes					/			Nervous (mechanical)			Herring, 1988; Batchelder and Swift, 1989
Animalia	Arthropoda	Copepoda	Calanoida	Metridinidae	Gaussia	Gaussia princeps	Yes	Blue	478 nm	Coelenterazine	Luciferase	Q9BLZ2 / AY015993.1		Yes	Nervous (mechanical/electrical)		Smoke screen/cloud (S) / Startle effect (S)	Clarke et al., 1962; Barnes and Case, 1972; Herring, 1983, 1988; Latz et al., 1988, 1990; Bolby and Case, 1991; Widder, 1992; Thompson et al., 1997; Bryan and Sent-Gyorgyi, 1999; Verhaegen and Christopoulos, 2002; Haddock et al., 2010; Takenaka et al., 2012; Markova and Vysotski, 2015; Markova et al., 2019; Delroisse et al., 2021a
Animalia	Arthropoda	Copepoda	Calanoida	Centropagidae	Centropages	Centropages furcatus	Yes					/						Lapota and Losee, 1984
Animalia	Arthropoda	Copepoda	Calanoida	Heterorhabdidae	Heterorhabdus	Heterorhabdus norvegicus	Yes					/						Clarke et al., 1962; Herring, 1988; Swift et al., 1995; Berge et al., 2012
Animalia	Arthropoda	Copepoda	Calanoida	Heterorhabdidae	Heterorhabdus	Heterorhabdus spinifrons	Yes					/						Herring, 1988; Swift et al., 1995
Animalia	Arthropoda	Copepoda	Calanoida	Heterorhabdidae	Heterorhabdus	Heterorhabdus tanneri	Yes			Coelenterazine	Luciferase	H3JS17 / AB519714.1					Smoke screen/Cloud (S)	Takenaka et al., 2012, 2013; Markova and Vysotski, 2015; Markova et al., 2019; Delroisse et al., 2021a
Animalia	Arthropoda	Copepoda	Calanoida	Heterorhabdidae	Heterorhabdus	Heterorhabdus papilliger	Yes					/						Clarke et al., 1962; Herring, 1988
Animalia	Arthropoda	Copepoda	Calanoida	Heterorhabdidae	Paraheterorhabdus	Paraheterorhabdus robustus	Yes					/						Clarke et al., 1962; Herring, 1988
Animalia	Arthropoda	Copepoda	Calanoida	Heterorhabdidae	Heterostylites	Heterostylites major	Yes			Coelenterazine	Luciferase	H3JS18 / AB519715.1					Smoke screen/Cloud (S)	Takenaka et al., 2012, 2013; Markova and Vysotski, 2015; Markova et al., 2019; Delroisse et al., 2021a
Animalia	Arthropoda	Copepoda	Calanoida	Heterorhabdidae	Heterostylites	Heterostylites longicornis	Yes					/						Clarke et al., 1962; Herring, 1988
Animalia	Arthropoda	Copepoda	Calanoida	Heterorhabdidae	Hemirhabdus	Hemirhabdus grimaldii	Yes			Coelenterazine	Luciferase	/						Clarke et al., 1962; Herring, 1988; Campbell and Herring, 1990
Animalia	Arthropoda	Copepoda	Calanoida	Heterorhabdidae	Neorhabdus	Neorhabdus latus	Yes					/						Herring, 1988
Animalia	Arthropoda	Copepoda	Calanoida	Heterorhabdidae	Disseta	Disseta palumbii	Yes					/						Clarke et al., 1962; Herring, 1988
Animalia	Arthropoda	Copepoda	Calanoida	Lucicutiidae	Lucicutia	Lucicutia ovalis	Yes	Blue-green	493 nm	Coelenterazine	Luciferase	U3THF2 / AB716356.1					Smoke screen/Cloud (S)	Herring, 1988; Takenaka et al., 2012, 2013; Markova and Vysotski, 2015; Markova et al., 2019; Delroisse et al., 2021a
Animalia	Arthropoda	Copepoda	Calanoida	Lucicutiidae	Lucicutia	Lucicutia flavicornis	Yes	Blue-green	483 nm			/			Nervous (mechanical)			Clarke et al., 1962; Herring, 1988; Batchelder and Swift, 1989; Latz et al., 1990; Herring et al., 1993
Animalia	Arthropoda	Copepoda	Calanoida	Lucicutiidae	Lucicutia	Lucicutia bicornuta	Yes			Coelenterazine	Luciferase	/						Takenaka et al., 2012
Animalia	Arthropoda	Copepoda	Calanoida	Lucicutiidae	Lucicutia	Lucicutia grandis	Yes			Coelenterazine	Luciferase	/						Clarke et al., 1962; Herring, 1988; Takenaka et al., 2012
Animalia	Arthropoda	Copepoda	Calanoida	Lucicutiidae	Lucicutia	Lucicutia gemina	Yes					/						Herring, 1988
Animalia	Arthropoda	Copepoda	Calanoida	Lucicutiidae	Lucicutia	Lucicutia sarsi	Yes					/						Herring, 1988
Animalia	Arthropoda	Copepoda	Calanoida	Lucicutiidae	Lucicutia	Lucicutia clausi	Yes					/						Herring, 1988
Animalia	Arthropoda	Copepoda	Calanoida	Lucicutiidae	Lucicutia	Lucicutia aurita	Yes					/						Herring, 1988
Animalia	Arthropoda	Copepoda	Calanoida	Lucicutiidae	Lucicutia	Lucicutia wolfendeni	Yes					/						Herring, 1988
Animalia	Arthropoda	Copepoda	Calanoida	Paracalanidae	Paracalanus	Paracalanus indicus	Yes					/						Lapota and Losee, 1984
Animalia	Arthropoda	Copepoda	Calanoida	Paracalanidae	Acrocalanus	Acrocalanus longicornis	Yes					/						Lapota and Losee, 1984
Animalia	Arthropoda	Copepoda	Calanoida	Augaptilidae	Euaugaptilus	Euaugaptilus magnus	Yes	Blue	480 nm	Coelenterazine	Luciferase	/			Nervous (mechanical/electrical)		Smoke screen/cloud (S)	Clarke et al., 1962; Herring, 1983, 1988; Campbell and Herring, 1990; Widder, 1992, 1999; Delroisse et al., 2021a
Animalia	Arthropoda	Copepoda	Calanoida	Augaptilidae	Euaugaptilus	Euaugaptilus laticeps	Yes			Coelenterazine	Luciferase	/						Herring, 1988; Campbell and Herring, 1990; Thomson et al., 1997
Animalia	Arthropoda	Copepoda	Calanoida	Augaptilidae	Euaugaptilus	Euaugaptilus truncatus	Yes					/						Herring, 1988
Animalia	Arthropoda	Copepoda	Calanoida	Augaptilidae	Euaugaptilus	Euaugaptilus rectus	Yes					/						Herring, 1988
Animalia	Arthropoda	Copepoda	Calanoida	Augaptilidae	Euaugaptilus	Euaugaptilus farrani	Yes					/						Herring, 1988
Animalia	Arthropoda	Copepoda	Calanoida	Augaptilidae	Euaugaptilus	Euaugaptilus vicinus	Yes					/						Herring, 1988
Animalia	Arthropoda	Copepoda	Calanoida	Augaptilidae	Euaugaptilus	Euaugaptilus nodifrons	Yes					/						Herring, 1988
Animalia	Arthropoda	Copepoda	Calanoida	Augaptilidae	Euaugaptilus	Euaugaptilus squamatus	Yes					/						Herring, 1988
Animalia	Arthropoda	Copepoda	Calanoida	Augaptilidae	Euaugaptilus	Euaugaptilus filigerus	Yes					/						Herring, 1988
Animalia	Arthropoda	Copepoda	Calanoida	Augaptilidae	Euaugaptilus	Euaugaptilus bullifer	Yes					/						Herring, 1988
Animalia	Arthropoda	Copepoda	Calanoida	Augaptilidae	Euaugaptilus	Euaugaptilus parabullifer	Yes			Coelenterazine	Luciferase	/						Takenaka et al., 2012
Animalia	Arthropoda	Copepoda	Calanoida	Augaptilidae	Centraugaptilus	Centraugaptilus rattrayi	Yes					/						Herring, 1988
Animalia	Arthropoda	Copepoda	Calanoida	Augaptilidae	Centraugaptilus	Centraugaptilus cucullatus	Yes					/						Herring, 1988
Animalia	Arthropoda	Copepoda	Calanoida	Augaptilidae	Centraugaptilus	Centraugaptilus horridus	Yes					/						Clarke et al., 1962; Herring, 1988
Animalia	Arthropoda	Copepoda	Calanoida	Augaptilidae	Haloptilus	Haloptilus longicirrus	Yes					/						Herring, 1988
Animalia	Arthropoda	Copepoda	Calanoida	Augaptilidae	Pseudohaloptilus	Pseudohaloptilus eurygnathus	Yes					/						Herring, 1988
Animalia	Arthropoda	Copepoda	Calanoida	Augaptilidae	Heteroptilus	Heteroptilus acutilobus	Yes					/						Herring, 1988
Animalia	Arthropoda	Copepoda	Calanoida	Megacalanidae	Megacalanus	Megacalanus princeps	Yes			Coelenterazine	Luciferase	/						Herring, 1988; Campbell and Herring, 1990
Animalia	Arthropoda	Copepoda	Calanoida	Aetideidae	Chiridius	Chiridius obtusifrons	Yes					/						Clarke et al., 1962
Animalia	Arthropoda	Copepoda	Calanoida	Euchaetidae	Paraeuchaeta	Paraeuchaeta sarsi	Yes			Coelenterazine	Luciferase	/						Thomson et al., 1997
Animalia	Arthropoda	Copepoda	Cyclopoida	Oncaeidae	Triconia	Triconia conifera	Yes	Blue	469 nm	Coelenterazine	Luciferase	/		Yes	Nervous (mechanical/electrical/physiological)	Acetylcholine (+)		Herring, 1983, 1985, 1988; Herring et al., 1993; Thomson et al., 1997; Herring, 2007; Takenaka et al., 2017
Animalia	Arthropoda	Copepoda	Cyclopoida	Oncaeidae	Triconia	Triconia borealis	Yes					/						Berge et al., 2012
Animalia	Arthropoda	Copepoda	Cyclopoida	Corycaeidae	Onychocorycaeus	Onychocorycaeus latus	Yes					/						Lapota and Losee, 1984
Animalia	Arthropoda	Copepoda	Cyclopoida	Corycaeidae	Corycaeus	Corycaeus speciosus	Yes					/						Lapota and Losee, 1984
Animalia	Arthropoda	Copepoda	Harpacticoida	Aegisthidae	Aegisthus	Aegisthus mucronatus	Yes					/						Herring, 1985, 1988
Animalia	Arthropoda	Copepoda	Harpacticoida	Miraciidae	Macrosetella	Macrosetella gracilis	Yes					/						Herring, 1985
Animalia	Arthropoda	Pycnogonida	Pantopoda	Colossendeidae	Colossendeis	Colossendeis colossea	Yes	Blue-green	485 nm			/						Herring, 1983
Animalia	Arthropoda	Malacostraca	Amphipoda	Cyphocarididae	Cyphocaris	Cyphocaris challengeri	Yes					/		Yes				Herring, 1981a
Animalia	Arthropoda	Malacostraca	Amphipoda	Cyphocarididae	Cyphocaris	Cyphocaris anonyx	Yes					/						Herring, 1981a
Animalia	Arthropoda	Malacostraca	Amphipoda	Cyphocarididae	Cyphocaris	Cyphocaris richardi	Yes					/			Nervous (mechanical)			Herring, 1981a; Bowlby et al., 1991
Animalia	Arthropoda	Malacostraca	Amphipoda	Cyphocarididae	Cyphocaris	Cyphocaris faurei	Yes	Blue and Orange	475 and 595 nm			/		Yes	Nervous (mechanical)		Smoke screen/Cloud (S)	Herring, 1981a; Bowlby et al., 1991
Animalia	Arthropoda	Malacostraca	Amphipoda	Oxycephalidae	Streetsia	Streetsia porcella	Yes					/						Herring, 1985
Animalia	Arthropoda	Malacostraca	Amphipoda	Eupronoidae	Parapronoe	Parapronoe crustulum	Yes	Blue	470 nm			/		Yes	Nervous (mechanical)			Herring, 1981a, 1983, 1985
Animalia	Arthropoda	Malacostraca	Amphipoda	Megalanceolidae	Megalanceola	Megalanceola stephenseni	Yes					/		Yes				Herring, 1981a, 1985
Animalia	Arthropoda	Malacostraca	Amphipoda	Scinidae	Scina	Scina crassicornis	Yes					/		Yes	Nervous (mechanical/electrical)		Startle effect (S)	Herring, 1981a; Bowlby et al., 1991
Animalia	Arthropoda	Malacostraca	Amphipoda	Scinidae	Scina	Scina curvidactyla	Yes					/						Herring, 1981a
Animalia	Arthropoda	Malacostraca	Amphipoda	Scinidae	Scina	Scina borealis	Yes					/			Nervous (mechanical/electrical)			Herring, 1981a; Bowlby et al., 1991
Animalia	Arthropoda	Malacostraca	Amphipoda	Scinidae	Scina	Scina marginata	Yes	Violet	435 nm			/						Herring, 1981a, 1983, 1985
Animalia	Arthropoda	Malacostraca	Amphipoda	Scinidae	Scina	Scina submarginata	Yes					/						Herring, 1981a, 1985
Animalia	Arthropoda	Malacostraca	Amphipoda	Scinidae	Scina	Scina incerta	Yes					/						Herring, 1981a
Animalia	Arthropoda	Malacostraca	Amphipoda	Scinidae	Scina	Scina lepisma	Yes					/						Herring, 1981a
Animalia	Arthropoda	Malacostraca	Amphipoda	Scinidae	Scina	Scina oedicarpus	Yes					/						Herring, 1981a
Animalia	Arthropoda	Malacostraca	Amphipoda	Scinidae	Scina	Scina tullbergi	Yes					/						Herring, 1981a
Animalia	Arthropoda	Malacostraca	Amphipoda	Scinidae	Scina	Scina rattrayi	Yes	Violet	440 nm			/						Herring, 1981a, Widder et al., 1983
Animalia	Arthropoda	Malacostraca	Amphipoda	Scinidae	Scina	Scina uncipes	Yes					/						Herring, 1981a
Animalia	Arthropoda	Malacostraca	Amphipoda	Scinidae	Scina	Scina stenopus	Yes					/						Herring, 1981a
Animalia	Arthropoda	Malacostraca	Amphipoda	Scinidae	Scina	Scina similis	Yes					/						Herring, 1981a
Animalia	Arthropoda	Malacostraca	Amphipoda	Scinidae	Scina	Scina stebbingi	Yes					/						Herring, 1981a
Animalia	Arthropoda	Malacostraca	Amphipoda	Scinidae	Scina	Scina vosseleri	Yes					/						Herring, 1981a
Animalia	Arthropoda	Malacostraca	Amphipoda	Scinidae	Scina	Scina langhansi	Yes					/						Herring, 1981a
Animalia	Arthropoda	Malacostraca	Amphipoda	Scinidae	Scina	Scina wolterecki	Yes					/						Herring, 1981a
Animalia	Arthropoda	Malacostraca	Amphipoda	Scinidae	Scina	Scina spinosa	Yes					/						Herring, 1981a
Animalia	Arthropoda	Malacostraca	Amphipoda	Scinidae	Acanthoscina	Acanthoscina acanthodes	Yes					/						Herring, 1981a
Animalia	Arthropoda	Malacostraca	Amphipoda	Scinidae	Ctenoscina	Ctenoscina macrocarpa	Yes					/						Herring, 1981a
Animalia	Arthropoda	Malacostraca	Amphipoda	Thoriellidae	Danaella	Danaella mimonectes	Yes					/		Yes				Herring, 1981a
Animalia	Arthropoda	Malacostraca	Amphipoda	Thoriellidae	Chevreuxiella	Chevreuxiella metopoides	Yes					/		Yes				Herring, 1981a
Animalia	Arthropoda	Malacostraca	Amphipoda	Pontogammaridae	Pontogammarus	Pontogammarus maeoticus	Yes (symbiotic with ?)	Green				/						Copilas-Ciocianu and Pop, 2020
Animalia	Arthropoda	Malacostraca	Lophogastrida	Gnathophausiidae	Neognathophausia	Neognathophausia ingens	Yes	Blue-green	481 nm	Coelenterazine		/					Smoke screen/Cloud (S)	Frank et al., 1984; Haddock et al., 2001; Delroisse et al., 2021a
Animalia	Arthropoda	Malacostraca	Lophogastrida	Gnathophausiidae	Gnathophausia	Gnathophausia longispina	Yes			Coelenterazine		/						Shimomura et al., 1980; Delroisse et al., 2021a
Animalia	Arthropoda	Malacostraca	Cumacea	Diastylidae	Diastylis	Diastylis lucifera	Yes					/						Berge et al., 2012
Animalia	Arthropoda	Malacostraca	Mysida	Petalophthalmidae	Hansenomysis	Hansenomysis pseudophthalma	Yes							Yes			Sexual recognition/courtship display (S)	Wittmann, 2022
Animalia	Arthropoda	Malacostraca	Euphausiacea	Euphausiidae	Euphausia	Euphausia superba	Yes	Blue	468 nm	Dinoflagellate luciferin		/		Yes			Counterillumination (S)	Herring and Locket, 1978; Herring, 1983; Grinnel et al., 1988; Delroisse et al., 2021a
Animalia	Arthropoda	Malacostraca	Euphausiacea	Euphausiidae	Euphausia	Euphausia similis	Yes			Vargulin		/						Tsuji et al., 1971; Omori et al., 1996
Animalia	Arthropoda	Malacostraca	Euphausiacea	Euphausiidae	Euphausia	Euphausia triacantha	Yes	Blue	475 nm			/						Herring, 1983
Animalia	Arthropoda	Malacostraca	Euphausiacea	Euphausiidae	Euphausia	Euphausia tenera	Yes	Blue	469 nm			/						Swift et al., 1977
Animalia	Arthropoda	Malacostraca	Euphausiacea	Euphausiidae	Euphausia	Euphausia crystallorophias	Yes					/						Raymond and DeVries, 1976
Animalia	Arthropoda	Malacostraca	Euphausiacea	Euphausiidae	Euphausia	Euphausia recurva	Yes					/						Imber, 1973
Animalia	Arthropoda	Malacostraca	Euphausiacea	Euphausiidae	Euphausia	Euphausia pacifica	Yes	Blue	476 nm	Dinoflagellate luciferin / Vargulin	Luciferase	/						Nicol, 1958a; Clarke, 1963; Tsuji et al., 1971; Herring, 1983; Nealson et al., 1986; Shimomura, 1995, 2006; Delroisse et al., 2021a
Animalia	Arthropoda	Malacostraca	Euphausiacea	Euphausiidae	Euphausia	Euphausia gibboides	Yes	Blue	467 nm			/		Yes	Nervous (mechanical/physiological)	5-HT (+)		Petersson, 1968; Herring and Locket, 1978; Latz et al., 1988
Animalia	Arthropoda	Malacostraca	Euphausiacea	Euphausiidae	Euphausia	Euphausia hemigibba	Yes	Blue	470 nm			/			Nervous (mechanical/physiological)	5-HT (+)		Herring and Locket, 1978; Herring, 1983
Animalia	Arthropoda	Malacostraca	Euphausiacea	Euphausiidae	Euphausia	Euphausia krohnii	Yes	Blue	475 nm			/						Herring, 1983
Animalia	Arthropoda	Malacostraca	Euphausiacea	Euphausiidae	Euphausia	Euphausia brevis	Yes	Blue	462 nm			/			Nervous (mechanical/physiological)	5-HT (+)		Herring and Locket, 1978; Latz et al., 1988
Animalia	Arthropoda	Malacostraca	Euphausiacea	Euphausiidae	Euphausia	Euphausia americana	Yes	Blue	465 nm			/			Nervous (mechanical/physiological)	5-HT (+)		Herring and Locket, 1978; Herring, 1983
Animalia	Arthropoda	Malacostraca	Euphausiacea	Euphausiidae	Euphausia	Euphausia eximia	Yes					/						Lapota and Loose, 1984
Animalia	Arthropoda	Malacostraca	Euphausiacea	Euphausiidae	Euphausia	Euphausia frigida	Yes	Blue	470 nm			/						Herring, 1983
Animalia	Arthropoda	Malacostraca	Euphausiacea	Euphausiidae	Meganyctiphanes	Meganyctiphanes norvegica	Yes	Blue	468 nm	Dinoflagellate luciferin	Luciferase	/		Yes	Nervous (mechanical/electrical/physiological)	5-HT (+)	Counterillumination (S)	Clarke et al., 1962; Kay, 1965; Doyle and Kay, 1967; Petersson, 1968; Dunlap et al., 1980; Grinnell et al., 1988; Widder et al., 1992; Shimomura, 1995; Widder, 1999; Krönström et al., 2007; Delroisse et al., 2021a
Animalia	Arthropoda	Malacostraca	Euphausiacea	Euphausiidae	Nyctiphanes	Nyctiphanes simplex	Yes					/						Lapota and Loose, 1984; Nealson et al., 1986
Animalia	Arthropoda	Malacostraca	Euphausiacea	Euphausiidae	Nyctiphanes	Nyctiphanes couchii	Yes	Blue	470 nm			/						Herring, 1983; D'Elbee and Hemery, 1998
Animalia	Arthropoda	Malacostraca	Euphausiacea	Euphausiidae	Nyctiphanes	Nyctiphanes capensis	Yes					/						Cram and Schülein, 1974
Animalia	Arthropoda	Malacostraca	Euphausiacea	Euphausiidae	Nematobrachion	Nematobrachion flexipes	Yes	Blue	453 nm			/					Intraspecific communication (S)	Latz et al., 1988; Herring, 1985, 2007
Animalia	Arthropoda	Malacostraca	Euphausiacea	Euphausiidae	Nematobrachion	Nematobrachion sexspinosum	Yes					/						Widder, 1999
Animalia	Arthropoda	Malacostraca	Euphausiacea	Euphausiidae	Hansarsia	Hansarsia tenella	Yes					/					Intraspecific communication (S)	Herring and Locket, 1978; Herring, 1985, 2007; Widder, 1999
Animalia	Arthropoda	Malacostraca	Euphausiacea	Euphausiidae	Hansarsia	Hansarsia difficilis	Yes					/					Intraspecific communication (S)	Herring and Locket, 1978; Cormier et al., 1986; Herring, 2007
Animalia	Arthropoda	Malacostraca	Euphausiacea	Euphausiidae	Hansarsia	Hansarsia megalops	Yes	Blue	470 nm			/			Nervous (mechanical/physiological)	5-HT (+)	Intraspecific communication (S)	Herring and Locket, 1978; Herring, 1983, 2007
Animalia	Arthropoda	Malacostraca	Euphausiacea	Euphausiidae	Hansarsia	Hansarsia gracilis	Yes					/					Intraspecific communication (S)	Herring and Locket, 1978; Herring, 2007
Animalia	Arthropoda	Malacostraca	Euphausiacea	Euphausiidae	Hansarsia	Hansarsia microps	Yes	Blue	463 nm			/		Yes			Intraspecific communication (S)	Petersson, 1968; Herring and Locket, 1978; Latz et al., 1988; Herring, 1985, 2007
Animalia	Arthropoda	Malacostraca	Euphausiacea	Euphausiidae	Hansarsia	Hansarsia atlantica	Yes					/					Intraspecific communication (S); Counterillumination (S)	Herring and Locket, 1978; Land, 1980; Herring, 1985, 2007
Animalia	Arthropoda	Malacostraca	Euphausiacea	Euphausiidae	Thysanoessa	Thysanoessa longicaudata	Yes					/						Swift et al., 1995; Berge et al., 2012
Animalia	Arthropoda	Malacostraca	Euphausiacea	Euphausiidae	Thysanoessa	Thysanoessa raschii	Yes	Blue	476 nm			/			Nervous (mechanical/physiological)	5-HT (+)		Clarke, 1963; Doyle and Kay, 1967; Herring and Locket, 1978; Herring, 1983
Animalia	Arthropoda	Malacostraca	Euphausiacea	Euphausiidae	Thysanoessa	Thysanoessa inermis	Yes					/						Berge et al., 2012
Animalia	Arthropoda	Malacostraca	Euphausiacea	Euphausiidae	Thysanoessa	Thysanoessa macrura	Yes	Blue	470 nm			/						Herring, 1983
Animalia	Arthropoda	Malacostraca	Euphausiacea	Euphausiidae	Thysanoessa	Thysanoessa gregaria	Yes	Blue	470 nm			/			Nervous (mechanical/physiological)	5-HT (+)		Herring and Locket, 1978; Herring, 1983
Animalia	Arthropoda	Malacostraca	Euphausiacea	Euphausiidae	Thysanopoda	Thysanopoda tricuspidata	Yes	Blue	465 nm			/						Herring, 1983
Animalia	Arthropoda	Malacostraca	Euphausiacea	Euphausiidae	Thysanopoda	Thysanopoda monacantha	Yes	Blue	465 nm			/						Herring, 1983
Animalia	Arthropoda	Malacostraca	Euphausiacea	Euphausiidae	Thysanopoda	Thysanopoda egregia	Yes					/						Herring and Locket, 1978
Animalia	Arthropoda	Malacostraca	Euphausiacea	Euphausiidae	Thysanopoda	Thysanopoda cornuta	Yes					/						Herring and Locket, 1978
Animalia	Arthropoda	Malacostraca	Euphausiacea	Euphausiidae	Thysanopoda	Thysanopoda cristata	Yes					/						Widder, 1999
Animalia	Arthropoda	Malacostraca	Euphausiacea	Euphausiidae	Stylocheiron	Stylocheiron abbreviatum	Yes	Blue	470 nm			/		Yes				Petersson, 1968; Herring, 1983
Animalia	Arthropoda	Malacostraca	Decapoda	Solenoceridae	Hymenopenaeus	Hymenopenaeus debilis	Yes					/						Herring, 1985
Animalia	Arthropoda	Malacostraca	Decapoda	Sergestidae	Robustosergia	Robustosergia robusta	Yes					/					Intraspecific communication (S)	Herring, 1976, 1985, 2007
Animalia	Arthropoda	Malacostraca	Decapoda	Sergestidae	Robustosergia	Robustosergia regalis	Yes					/						Herring, 1985
Animalia	Arthropoda	Malacostraca	Decapoda	Sergestidae	Challengerosergia	Challengerosergia challengeri	Yes					/						Herring, 1976, 1985
Animalia	Arthropoda	Malacostraca	Decapoda	Sergestidae	Lucensosergia	Lucensosergia lucens	Yes			Coelenterazine		/		Yes	Nervous (mechanical/electrical/physiological)	5-HT (+)	Intraspecific communication (S)	Herring, 1976; Shimomura et al., 1980; Thompson et al., 1995a; Omori et al., 1996; Herring, 2007; Delroisse et al., 2021a
Animalia	Arthropoda	Malacostraca	Decapoda	Sergestidae	Gardinerosergia	Gardinerosergia splendens	Yes					/					Intraspecific communication (S)	Herring, 1976, 2007
Animalia	Arthropoda	Malacostraca	Decapoda	Sergestidae	Prehensilosergia	Prehensilosergia prehensilis	Yes			Coelenterazine		/						Herring, 1976; Shimomura et al., 1980; Thompson et al., 1995a; Delroisse et al., 2021a
Animalia	Arthropoda	Malacostraca	Decapoda	Sergestidae	Sergestes	Sergestes atlanticus	Yes					/		Yes				Herring, 1976; Schweikert et al., 2020
Animalia	Arthropoda	Malacostraca	Decapoda	Sergestidae	Eusergestes	Eusergestes similis	Yes	Blue	474 nm			/		Yes	Nervous (mechanical/physiological)	5-HT (+)	Counterillumination (S)	Warner et al., 1979; Herring, 1983, 1985; Latz and Case, 1992; Latz, 1995; Lindsay, 1999; Widder, 1999
Animalia	Arthropoda	Malacostraca	Decapoda	Sergestidae	Eusergestes	Eusergestes arcticus	Yes					/		Yes				Herring, 1976, 1981b; Schweikert et al., 2020
Animalia	Arthropoda	Malacostraca	Decapoda	Sergestidae	Deosergestes	Deosergestes corniculum	Yes					/		Yes				Herring, 1976; Schweikert et al., 2020
Animalia	Arthropoda	Malacostraca	Decapoda	Sergestidae	Deosergestes	Deosergestes henseni	Yes					/		Yes			Intraspecific communication (S)	Schweikert et al., 2020
Animalia	Arthropoda	Malacostraca	Decapoda	Sergestidae	Deosergestes	Deosergestes pediformis	Yes					/		Yes				Herring, 1976, 1981b
Animalia	Arthropoda	Malacostraca	Decapoda	Sergestidae	Allosergestes	Allosergestes sargassi	Yes					/		Yes			Intraspecific communication (S)	Schweikert et al., 2020; Frank et al., 2023
Animalia	Arthropoda	Malacostraca	Decapoda	Sergestidae	Allosergestes	Allosergestes pectinatus	Yes					/		Yes				Schweikert et al., 2020
Animalia	Arthropoda	Malacostraca	Decapoda	Sergestidae	Cornutosergestes	Cornutosergestes cornutus	Yes	Blue				/		Yes				Herring, 1981b; Schweikert et al., 2020
Animalia	Arthropoda	Malacostraca	Decapoda	Sergestidae	Parasergestes	Parasergestes armatus	Yes					/		Yes			Intraspecific communication (S)	Herring, 1976; Schweikert et al., 2020; Frank et al., 2023
Animalia	Arthropoda	Malacostraca	Decapoda	Sergestidae	Parasergestes	Parasergestes vigilax	Yes					/		Yes				Herring, 1976; Schweikert et al., 2020
Animalia	Arthropoda	Malacostraca	Decapoda	Sergestidae	Neosergestes	Neosergestes edwardsii	Yes					/		Yes				Schweikert et al., 2020
Animalia	Arthropoda	Malacostraca	Decapoda	Pandalidae	Heterocarpus	Heterocarpus ensifer	Yes	Blue	462 nm			/					Smoke screen/cloud (S)	Herring, 1976, 1983; Johnsen et al., 2012
Animalia	Arthropoda	Malacostraca	Decapoda	Pandalidae	Heterocarpus	Heterocarpus grimaldii	Yes	Blue	460 nm			/						Herring, 1976, 1983
Animalia	Arthropoda	Malacostraca	Decapoda	Pandalidae	Heterocarpus	Heterocarpus sibogae	Yes			Coelenterazine		/					Smoke screen/cloud (S)	Herring, 1976; Chan et al., 2008
Animalia	Arthropoda	Malacostraca	Decapoda	Pandalidae	Heterocarpus	Heterocarpus laevigatus	Yes	Blue	465 nm	Coelenterazine		/						Inoue et al., 1976b; Shimomura et al., 1980; Herring, 1983; Delroisse et al., 2021a
Animalia	Arthropoda	Malacostraca	Decapoda	Pandalidae	Heterocarpus	Heterocarpus dorsalis	Yes					/					Smoke screen/cloud (S)	Nicol, 1958a; Clarke, 1963; Herring, 1976
Animalia	Arthropoda	Malacostraca	Decapoda	Pandalidae	Thalassocaris	Thalassocaris crinita	Yes	Blue				/					Smoke screen/cloud (S)	Herring, 1976; Herring and Barnes, 1976
Animalia	Arthropoda	Malacostraca	Decapoda	Pandalidae	Thalassocaris	Thalassocaris obscura	Yes					/		Yes				Herring and Barnes, 1976; Herring, 1981b
Animalia	Arthropoda	Malacostraca	Decapoda	Pandalidae	Thalassocaris	Thalassocaris lucida	Yes					/						Herring, 1976; Herring and Barnes, 1976
Animalia	Arthropoda	Malacostraca	Decapoda	Pandalidae	Plesionika	Plesionika richardi	Yes					/		Yes				Herring, 1976, 1981b
Animalia	Arthropoda	Malacostraca	Decapoda	Pandalidae	Plesionika	Plesionika alcocki	Yes					/						Herring, 1976
Animalia	Arthropoda	Malacostraca	Decapoda	Pandalidae	Chlorotocoides	Chlorotocoides spinicauda	Yes					/		Yes				Herring, 1981b
Animalia	Arthropoda	Malacostraca	Decapoda	Benthesicymidae	Gennadas	Gennadas gilchristi	Yes					/						Imber, 1973
Animalia	Arthropoda	Malacostraca	Decapoda	Aristeidae	Cerataspis	Cerataspis coruscans	Yes					/					Smoke screen/cloud (S)	Nicol, 1958a; Clarke, 1963; Herring, 1976
Animalia	Arthropoda	Malacostraca	Decapoda	Oplophoridae	Janicella	Janicella spinicauda	Yes	Blue	456 nm			/		Yes			Counterillumination (S) / Smoke screen/cloud (S)	Nicol, 1958a; Herring, 1976; 1983; Wong et al., 2015; Bracken-Grissom et al., 2020
Animalia	Arthropoda	Malacostraca	Decapoda	Oplophoridae	Systellaspis	Systellaspis debilis	Yes	Blue	467 (cloud - 460 nm)	Coelenterazine		/		Yes	Nervous (mechanical/physiological)	5-HT (+)	Counterillumination (S) / Smoke screen/cloud (S)	Nicol, 1958a; Clarke et al., 1962; Herring, 1976, 1985; Latz et al., 1988; Thompson et al., 1995b; Nowel et al., 1998; Wong et al., 2015; DeLeo and Bracken-Grissom, 2020; Delroisse et al., 2021a
Animalia	Arthropoda	Malacostraca	Decapoda	Oplophoridae	Systellaspis	Systellaspis braueri	Yes	Blue	455 nm			/					Counterillumination (S) / Smoke screen/cloud (S)	Herring, 1976, 1983; Wong et al., 2015
Animalia	Arthropoda	Malacostraca	Decapoda	Oplophoridae	Systellaspis	Systellaspis pellucida	Yes	Blue	456 nm			/					Counterillumination (S) / Smoke screen/cloud (S)	Herring, 1976; 1983, 1985; Wong et al., 2015
Animalia	Arthropoda	Malacostraca	Decapoda	Oplophoridae	Systellaspis	Systellaspis curvispina	Yes					/					Counterillumination (S) / Smoke screen/cloud (S)	Wong et al., 2015
Animalia	Arthropoda	Malacostraca	Decapoda	Oplophoridae	Systellaspis	Systellaspis lanceocaudata	Yes			Coelenterazine		/						Shimomura et al., 1980; Delroisse et al., 2021a
Animalia	Arthropoda	Malacostraca	Decapoda	Oplophoridae	Systellaspis	Systellaspis cristata	Yes	Blue	460 nm			/						Herring, 1976, 1983, 1985
Animalia	Arthropoda	Malacostraca	Decapoda	Oplophoridae	Systellaspis	Systellaspis guillei	Yes					/					Counterillumination (S) / Smoke screen/cloud (S)	Wong et al., 2015
Animalia	Arthropoda	Malacostraca	Decapoda	Oplophoridae	Oplophorus	Oplophorus gracilirostris	Yes	Blue	475 nm (cloud - 460 nm)	Coelenterazine	Luciferase	Q9GV45 / AB030246.1					Counterillumination (S) / Smoke screen/cloud (S)	Herring, 1976; Shimomura et al., 1978; 1980; Inouye et al., 2000; Markova and Vysotski, 2015; Wong et al., 2015; DeLeo and Bracken-Grissom, 2020; Delroisse et al., 2021a
Animalia	Arthropoda	Malacostraca	Decapoda	Oplophoridae	Oplophorus	Oplophorus typus	Yes	Blue	456 nm			/					Counterillumination (S) / Smoke screen/cloud (S)	Herring, 1976, 1983; Wong et al., 2015
Animalia	Arthropoda	Malacostraca	Decapoda	Oplophoridae	Oplophorus	Oplophorus spinosus	Yes	Blue	475 nm (cloud - 457 nm)	Coelenterazine	Luciferase	/		Yes	Nervous (physiological)	5-HT (+)	Counterillumination (S) / Smoke screen/cloud (S)	Herring, 1976, 1985; Inoue et al., 1976b; McCapra and Hart, 1980; Herring, 1983; Latz et al., 1988; Thompson et al., 1995a; Nowel et al., 1998; Widder, 1999; Wong et al., 2015; Delroisse et al., 2021a
Animalia	Arthropoda	Malacostraca	Decapoda	Oplophoridae	Oplophorus	Oplophorus novaezeelandiae	Yes					/					Smoke screen/cloud (S)	Nicol, 1958a; Herring, 1976
Animalia	Arthropoda	Malacostraca	Decapoda	Acanthephyridae	Hymenodora	Hymenodora gracilis	Yes	Blue	454 nm			/					Smoke screen/cloud (S)	Herring, 1976; Wong et al., 2015
Animalia	Arthropoda	Malacostraca	Decapoda	Acanthephyridae	Hymenodora	Hymenodora glacialis	Yes	Blue	454 nm			/					Smoke screen/cloud (S)	Herring, 1976; Wong et al., 2015
Animalia	Arthropoda	Malacostraca	Decapoda	Acanthephyridae	Ephyrina	Ephyrina bifida	Yes	Blue	455 nm			/					Smoke screen/cloud (S)	Herring, 1976, 1983; Wong et al., 2015
Animalia	Arthropoda	Malacostraca	Decapoda	Acanthephyridae	Ephyrina	Ephyrina ombango	Yes	Blue	460 nm			/					Smoke screen/cloud (S)	Herring, 1976, 1983; Wong et al., 2015
Animalia	Arthropoda	Malacostraca	Decapoda	Acanthephyridae	Ephyrina	Ephyrina figueirai	Yes	Blue	455 nm			/					Smoke screen/cloud (S)	Herring, 1976, 1983; Wong et al., 2015
Animalia	Arthropoda	Malacostraca	Decapoda	Acanthephyridae	Ephyrina	Ephyrina hoskynii	Yes	Blue	465 nm			/						Herring, 1976, 1983
Animalia	Arthropoda	Malacostraca	Decapoda	Acanthephyridae	Ephyrina	Ephyrina benedicti	Yes	Blue	460 nm			/						Herring, 1983
Animalia	Arthropoda	Malacostraca	Decapoda	Acanthephyridae	Meningodora	Meningodora mollis	Yes	Blue	460 nm			/					Smoke screen/cloud (S)	Herring, 1976, 1983; Wong et al., 2015
Animalia	Arthropoda	Malacostraca	Decapoda	Acanthephyridae	Meningodora	Meningodora miccyla	Yes					/						Herring, 1976
Animalia	Arthropoda	Malacostraca	Decapoda	Acanthephyridae	Meningodora	Meningodora vesca	Yes	Blue	454 nm			/					Smoke screen/cloud (S)	Herring, 1976, 1983; Wong et al., 2015
Animalia	Arthropoda	Malacostraca	Decapoda	Acanthephyridae	Notostomus	Notostomus gibbosus	Yes					/					Smoke screen/cloud (S)	Herring, 1976; Wong et al., 2015
Animalia	Arthropoda	Malacostraca	Decapoda	Acanthephyridae	Notostomus	Notostomus elegans	Yes					/					Smoke screen/cloud (S)	Wong et al., 2015
Animalia	Arthropoda	Malacostraca	Decapoda	Acanthephyridae	Notostomus	Notostomus auriculatus	Yes	Blue	460 nm			/						Herring, 1976, 1983
Animalia	Arthropoda	Malacostraca	Decapoda	Acanthephyridae	Heterogenys	Heterogenys microphthalma	Yes	Blue	455 nm			/					Smoke screen/cloud (S)	Herring, 1976, 1983; Wong et al., 2015
Animalia	Arthropoda	Malacostraca	Decapoda	Acanthephyridae	Acanthephyra	Acanthephyra prionota	Yes					/						Herring, 1976
Animalia	Arthropoda	Malacostraca	Decapoda	Acanthephyridae	Acanthephyra	Acanthephyra eximia	Yes	Violet	450 nm			/					Smoke screen/cloud (S)	Herring, 1976, 1983; Wong et al., 2015
Animalia	Arthropoda	Malacostraca	Decapoda	Acanthephyridae	Acanthephyra	Acanthephyra kingsleyi	Yes					/						Herring, 1976
Animalia	Arthropoda	Malacostraca	Decapoda	Acanthephyridae	Acanthephyra	Acanthephyra acanthitelsoni	Yes					/						Herring, 1976
Animalia	Arthropoda	Malacostraca	Decapoda	Acanthephyridae	Acanthephyra	Acanthephyra tenuipes	Yes	Blue	460 nm			/						Herring, 1976, 1983
Animalia	Arthropoda	Malacostraca	Decapoda	Acanthephyridae	Acanthephyra	Acanthephyra brevirostris	Yes	Blue	455 nm			/						Herring, 1976, 1983
Animalia	Arthropoda	Malacostraca	Decapoda	Acanthephyridae	Acanthephyra	Acanthephyra carinata	Yes					/					Smoke screen/cloud (S)	Wong et al., 2015
Animalia	Arthropoda	Malacostraca	Decapoda	Acanthephyridae	Acanthephyra	Acanthephyra armata	Yes					/					Smoke screen/cloud (S)	Wong et al., 2015
Animalia	Arthropoda	Malacostraca	Decapoda	Acanthephyridae	Acanthephyra	Acanthephyra fimbriata	Yes					/					Smoke screen/cloud (S)	Wong et al., 2015
Animalia	Arthropoda	Malacostraca	Decapoda	Acanthephyridae	Acanthephyra	Acanthephyra cucullata	Yes					/					Smoke screen/cloud (S)	Herrin, 1976; Wong et al., 2015
Animalia	Arthropoda	Malacostraca	Decapoda	Acanthephyridae	Acanthephyra	Acanthephyra curtirostris	Yes	Blue	460 nm			/					Smoke screen/cloud (S)	Herring, 1976; 1983; Wong et al., 2015
Animalia	Arthropoda	Malacostraca	Decapoda	Acanthephyridae	Acanthephyra	Acanthephyra media	Yes					/					Smoke screen/cloud (S)	Herring, 1976, Wong et al., 2015
Animalia	Arthropoda	Malacostraca	Decapoda	Acanthephyridae	Acanthephyra	Acanthephyra acutifrons	Yes					/					Smoke screen/cloud (S)	Herring, 1976; Wong et al., 2015
Animalia	Arthropoda	Malacostraca	Decapoda	Acanthephyridae	Acanthephyra	Acanthephyra sanguinea	Yes					/						Herring, 1976
Animalia	Arthropoda	Malacostraca	Decapoda	Acanthephyridae	Acanthephyra	Acanthephyra pelagica	Yes					/					Smoke screen/cloud (S)	Clarke et al., 1962; Herring, 1976; Wong et al., 2015
Animalia	Arthropoda	Malacostraca	Decapoda	Acanthephyridae	Acanthephyra	Acanthephyra quadrispinosa	Yes					/					Smoke screen/cloud (S)	Wong et al., 2015
Animalia	Arthropoda	Malacostraca	Decapoda	Acanthephyridae	Acanthephyra	Acanthephyra stylorostratis	Yes	Blue	455 nm			/						Herring, 1976, 1983
Animalia	Arthropoda	Malacostraca	Decapoda	Acanthephyridae	Acanthephyra	Acanthephyra sibogae	Yes	Blue	458 nm			/						Herring, 1976, 1983
Animalia	Arthropoda	Malacostraca	Decapoda	Acanthephyridae	Acanthephyra	Acanthephyra purpurea	Yes	Blue	458 nm	Coelenterazine		/					Smoke screen/cloud (S)	Nicol, 1958a; Herring, 1976; 1983; Campbell and Herring, 1990; Thompson et al., 1995a; Wong et al., 2015; Delroisse et al., 2021a
Animalia	Arthropoda	Malacostraca	Decapoda	Pasiphaeidae	Glyphus	Glyphus marsupialis	Yes	Blue	455 nm			/						Herring, 1976, 1983
Animalia	Mollusca	Gastropoda	Caenogastropoda	Planaxidae	Hinea	Hinea brasiliana	Yes	Green	502 nm			/					Startle effect (S)	Deheyn and Wilson, 2011
Animalia	Mollusca	Gastropoda	Caenogastropoda	Planaxidae	Hinea	Hinea zonata	Yes					/						Deheyn and Wilson, 2011
Animalia	Mollusca	Gastropoda	Nudibranchia	Polyceridae	Kaloplocamus	Kaloplocamus ramosus	Yes					/					Startle effect (S)	Vallès and Gosliner, 2006
Animalia	Mollusca	Gastropoda	Nudibranchia	Polyceridae	Plocamopherus	Plocamopherus tilesii	Yes					/		Yes			Smoke screen/cloud (S)	Okada and Baba, 1938; Vallès and Gosliner, 2006
Animalia	Mollusca	Gastropoda	Nudibranchia	Polyceridae	Plocamopherus	Plocamopherus maderae	Yes					/					Smoke screen/cloud (S)	Vallès and Gosliner, 2006
Animalia	Mollusca	Gastropoda	Nudibranchia	Polyceridae	Plocamopherus	Plocamopherus imperialis	Yes					/					Smoke screen/cloud (S)	Vallès and Gosliner, 2006
Animalia	Mollusca	Gastropoda	Nudibranchia	Polyceridae	Plocamopherus	Plocamopherus ceylonicus	Yes					/		Yes				Wägele et al., 2006
Animalia	Mollusca	Gastropoda	Nudibranchia	Phylliroidae	Phylliroe	Phylliroe bucephala	Yes				Symplectin-like	A0A2Z5EQ51 / MF631049.1		Yes			Disruptive illumination (S)	Francis et al., 2017; Goodheart and Wägele, 2020
Animalia	Mollusca	Bivalvia	Myida	Pholadidae	Pholas	Pholas dactylus	Yes	Blue-green	490 nm	Dehydrocoelenterazine	Pholasin	Q8T5Q8 / AF497971.1	Fe2+	Yes			Settler deterence (S)	Harvey, 1926a; Bassot, 1966; Herring, 1983; Henry et al., 1990; Dunstan et al., 2000; Kuse et al., 2008; Tanaka et al., 2009; Delroisse et al., 2021a
Animalia	Mollusca	Cephalopoda	Sepiida	Sepiolidae	Euprymna	Euprymna scolopes	Yes (symbiotic with Aliivibrio fischeri)	Blue-green		Bacterial luciferin	Bacterial luciferase	P19907 / X06758.1		Yes			Counterillumination (S)	Boettcher et al., 1996; Jones and Nishiguchi, 2004; Dunlap et al., 2007; Guerrero-Ferreira and Nishiguchi, 2007; Stabb and Millikan, 2009; Tong et al., 2009; Hendry and Dunlap, 2014; Francis et al., 2017; Bello, 2020; Niholm and McFall-Ngai, 2021; Sanchez et al., 2021; Otjacques et al., 2023
Animalia	Mollusca	Cephalopoda	Sepiida	Sepiolidae	Euprymna	Euprymna tasmanica	Yes (symbiotic with Aliivibrio fischeri)			Bacterial luciferin	Bacterial luciferase	P19907 / X06758.1						Dunlap et al., 2007; Guerrero-Ferreira and Nishiguchi, 2007; Hendry and Dunlap, 2014; Bello, 2020; Sanchez et al., 2021; Otjacques et al., 2023
Animalia	Mollusca	Cephalopoda	Sepiida	Sepiolidae	Euprymna	Euprymna morsei	Yes (symbiotic with Aliivibrio fischeri)			Bacterial luciferin	Bacterial luciferase	P19907 / X06758.1						Dunlap et al., 2007; Guerrero-Ferreira and Nishiguchi, 2007; Hendry and Dunlap, 2014; Bello, 2020; Sanchez et al., 2021; Otjacques et al., 2023
Animalia	Mollusca	Cephalopoda	Sepiida	Sepiolidae	Euprymna	Euprymna hyllebergi	Yes (symbiotic with Aliivibrio fischeri)			Bacterial luciferin	Bacterial luciferase	P19907 / X06758.1						Guerrero-Ferreira and Nishiguchi, 2007; Bello, 2020; Otjacques et al., 2023
Animalia	Mollusca	Cephalopoda	Sepiida	Sepiolidae	Euprymna	Euprymna berryi	Yes (symbiotic with Aliivibrio fischeri)			Bacterial luciferin	Bacterial luciferase	P19907 / X06758.1						Guerrero-Ferreira and Nishiguchi, 2007; Hendry and Dunlap, 2014; Bello, 2020; Sanchez et al., 2021; Otjacques et al., 2023
Animalia	Mollusca	Cephalopoda	Sepiida	Sepiolidae	Euprymna	Euprymna albatrossae	Yes (symbiotic with ?)			Bacterial luciferin	Bacterial luciferase	/						Guerrero-Ferreira and Nishiguchi, 2007; Bello, 2020; Otjacques et al., 2023
Animalia	Mollusca	Cephalopoda	Sepiida	Sepiolidae	Euprymna	Euprymna brenneri	Yes (symbiotic with ?)			Bacterial luciferin	Bacterial luciferase	/						Guerrero-Ferreira and Nishiguchi, 2007; Bello, 2020; Otjacques et al., 2023
Animalia	Mollusca	Cephalopoda	Sepiida	Sepiolidae	Euprymna	Euprymna hoylei	Yes (symbiotic with ?)			Bacterial luciferin	Bacterial luciferase	/						Guerrero-Ferreira and Nishiguchi, 2007; Bello, 2020; Otjacques et al., 2023
Animalia	Mollusca	Cephalopoda	Sepiida	Sepiolidae	Euprymna	Euprymna megaspadicea	Yes (symbiotic with ?)			Bacterial luciferin	Bacterial luciferase	/						Guerrero-Ferreira and Nishiguchi, 2007; Bello, 2020; Otjacques et al., 2023
Animalia	Mollusca	Cephalopoda	Sepiida	Sepiolidae	Euprymna	Euprymna penares	Yes (symbiotic with ?)			Bacterial luciferin	Bacterial luciferase	/						Guerrero-Ferreira and Nishiguchi, 2007; Bello, 2020; Otjacques et al., 2023
Animalia	Mollusca	Cephalopoda	Sepiida	Sepiolidae	Euprymna	Euprymna stenodactyla	Yes (symbiotic with ?)			Bacterial luciferin	Bacterial luciferase	/						Guerrero-Ferreira and Nishiguchi, 2007; Bello, 2020; Otjacques et al., 2023
Animalia	Mollusca	Cephalopoda	Sepiida	Sepiolidae	Sepiola	Sepiola affinis	Yes (symbiotic with Aliivibrio fischeri)			Bacterial luciferin	Bacterial luciferase	P19907 / X06758.1						Dunlap et al., 2007; Bello, 2020; Sanchez et al., 2021; Otjacques et al., 2023
Animalia	Mollusca	Cephalopoda	Sepiida	Sepiolidae	Sepiola	Sepiola intermedia	Yes (symbiotic with Aliivibrio fischeri)			Bacterial luciferin	Bacterial luciferase	P19907 / X06758.1						Dunlap et al., 2007; Bello, 2020; Sanchez et al., 2021; Otjacques et al., 2023
Animalia	Mollusca	Cephalopoda	Sepiida	Sepiolidae	Sepiola	Sepiola robusta	Yes (symbiotic with Aliivibrio fischeri)	Blue-green		Bacterial luciferin	Bacterial luciferase	P19907 / X06758.1		Yes				Herring et al., 1981; Dunlap et al., 2007; Bello, 2020; Sanchez et al., 2021; Otjacques et al., 2023
Animalia	Mollusca	Cephalopoda	Sepiida	Sepiolidae	Sepiola	Sepiola atlantica	Yes (symbiotic with Aliivibrio fischeri)	Blue-green		Bacterial luciferin	Bacterial luciferase	P19907 / X06758.1		Yes				Herring et al., 1981; Bello, 2020; Otjacques et al., 2023
Animalia	Mollusca	Cephalopoda	Sepiida	Sepiolidae	Sepiola	Sepiola boletzkyi	Yes (symbiotic with ?)			Bacterial luciferin	Bacterial luciferase	/						Bello, 2020; Otjacques et al., 2023
Animalia	Mollusca	Cephalopoda	Sepiida	Sepiolidae	Sepiola	Sepiola bursadhaesa	Yes (symbiotic with ?)			Bacterial luciferin	Bacterial luciferase	/						Bello, 2020; Otjacques et al., 2023
Animalia	Mollusca	Cephalopoda	Sepiida	Sepiolidae	Sepiola	Sepiola rondeletii	Yes (symbiotic with ?)			Bacterial luciferin	Bacterial luciferase	/						Bello, 2020; Otjacques et al., 2023
Animalia	Mollusca	Cephalopoda	Sepiida	Sepiolidae	Sepiola	Sepiola rossiaeformis	Yes (symbiotic with ?)			Bacterial luciferin	Bacterial luciferase	/						Bello, 2020; Otjacques et al., 2023
Animalia	Mollusca	Cephalopoda	Sepiida	Sepiolidae	Sepiola	Sepiola steenstrupiana	Yes (symbiotic with ?)			Bacterial luciferin	Bacterial luciferase	/						Bello, 2020; Otjacques et al., 2023
Animalia	Mollusca	Cephalopoda	Sepiida	Sepiolidae	Sepiola	Sepiola tridens	Yes (symbiotic with ?)			Bacterial luciferin	Bacterial luciferase	/						Bello, 2020; Otjacques et al., 2023
Animalia	Mollusca	Cephalopoda	Sepiida	Sepiolidae	Adinaefiola	Adinaefiola ligulata	Yes (symbiotic with Aliivibrio fischeri)			Bacterial luciferin	Bacterial luciferase	P19907 / X06758.1		Yes				Nishiguchi et al., 2004; Dunlap et al., 2007; Sanchez et al., 2021
Animalia	Mollusca	Cephalopoda	Sepiida	Sepiolidae	Adinaefiola	Adinaefiola aurantiaca	Yes (symbiotic with ?)			Bacterial luciferin	Bacterial luciferase	/						Otjacques et al., 2023
Animalia	Mollusca	Cephalopoda	Sepiida	Sepiolidae	Adinaefiola	Adinaefiola pfefferi	Yes (symbiotic with ?)			Bacterial luciferin	Bacterial luciferase	/						Otjacques et al., 2023
Animalia	Mollusca	Cephalopoda	Sepiida	Sepiolidae	Boletzkyola	Boletzkyola knudseni	Yes (symbiotic with ?)			Bacterial luciferin	Bacterial luciferase	/						Bello, 2020; Otjacques et al., 2023
Animalia	Mollusca	Cephalopoda	Sepiida	Sepiolidae	Eumandya	Eumandya pardalota	Yes (symbiotic with ?)			Bacterial luciferin	Bacterial luciferase	/						Bello, 2020; Sanchez et al., 2021; Otjacques et al., 2023
Animalia	Mollusca	Cephalopoda	Sepiida	Sepiolidae	Eumandya	Eumandya parva	Yes (symbiotic with ?)			Bacterial luciferin	Bacterial luciferase	/						Bello, 2020; Otjacques et al., 2023
Animalia	Mollusca	Cephalopoda	Sepiida	Sepiolidae	Eumandya	Eumandya phenax	Yes (symbiotic with ?)			Bacterial luciferin	Bacterial luciferase	/						Bello, 2020; Otjacques et al., 2023
Animalia	Mollusca	Cephalopoda	Sepiida	Sepiolidae	Rondeletiola	Rondeletiola minor	Yes (symbiotic with Photobacterium leiognathi)			Bacterial luciferin	Bacterial luciferase	P09140 / AB238819.1						Nishiguchi and Nair, 2003; Guerrero-Ferreira and Nishiguchi, 2007; Zamborsky and Nishiguchi, 2011; Bello, 2020; Sanchez et al., 2021; Calogero et al., 2022; Otjacques et al., 2023
Animalia	Mollusca	Cephalopoda	Sepiida	Sepiolidae	Rondeletiola	Rondeletiola capensis	Yes (symbiotic with ?)			Bacterial luciferin	Bacterial luciferase	/						Guerrero-Ferreira and Nishiguchi, 2007; Bello, 2020; Otjacques et al., 2023
Animalia	Mollusca	Cephalopoda	Sepiida	Sepiolidae	Heteroteuthis	Heteroteuthis dispar	Yes	Blue-green	490 nm	Coelenterazine		/					Smoke screen/cloud (S)	Clarke, 1963; Herring, 1983; Guerrero-Kommritz and Rodriguez-Bermudez, 2017; Sanchez et al., 2021; Lu and Okutani, 2022; Otjacques et al., 2023
Animalia	Mollusca	Cephalopoda	Sepiida	Sepiolidae	Heteroteuthis	Heteroteuthis hawaiiensis	Yes					/					Counterillumination (S)	Young and Roper, 1977; Sanchez et al., 2021; Lu and Okutani, 2022; Otjacques et al., 2023
Animalia	Mollusca	Cephalopoda	Sepiida	Sepiolidae	Heteroteuthis	Heteroteuthis dagamensis	Yes					/						Sanchez et al., 2021; Lu and Okutani, 2022; Otjacques et al., 2023
Animalia	Mollusca	Cephalopoda	Sepiida	Sepiolidae	Heteroteuthis	Heteroteuthis atlantis	Yes					/						Lu and Okutani, 2022; Otjacques et al., 2023
Animalia	Mollusca	Cephalopoda	Sepiida	Sepiolidae	Heteroteuthis	Heteroteuthis nordopacifica	Yes					/						Lu and Okutani, 2022; Otjacques et al., 2023
Animalia	Mollusca	Cephalopoda	Sepiida	Sepiolidae	Heteroteuthis	Heteroteuthis ryukyuensis	Yes					/						Lu and Okutani, 2022; Otjacques et al., 2023
Animalia	Mollusca	Cephalopoda	Sepiida	Sepiolidae	Heteroteuthis	Heteroteuthis serventyi	Yes					/						Lu and Okutani, 2022; Otjacques et al., 2023
Animalia	Mollusca	Cephalopoda	Sepiida	Sepiolidae	Iridoteuthis	Iridoteuthis iris	Yes					/						Lu and Okutani, 2022; Otjacques et al., 2023
Animalia	Mollusca	Cephalopoda	Sepiida	Sepiolidae	Iridoteuthis	Iridoteuthis lophia	Yes					/						Lu and Okutani, 2022; Otjacques et al., 2023
Animalia	Mollusca	Cephalopoda	Sepiida	Sepiolidae	Iridoteuthis	Iridoteuthis merlini	Yes					/						Lu and Okutani, 2022; Otjacques et al., 2023
Animalia	Mollusca	Cephalopoda	Sepiida	Sepiolidae	Lusepiola	Lusepiola birostrata	Yes (symbiotic with ?)			Bacterial luciferin	Bacterial luciferase	/						Bello, 2020; Sanchez et al., 2021; Otjacques et al., 2023
Animalia	Mollusca	Cephalopoda	Sepiida	Sepiolidae	Lusepiola	Lusepiola trirostrata	Yes (symbiotic with ?)			Bacterial luciferin	Bacterial luciferase	/						Bello, 2020; Otjacques et al., 2023
Animalia	Mollusca	Cephalopoda	Sepiida	Sepiolidae	Nectoteuthis	Nectoteuthis pourtalesi	Yes					/						Guerrero-Kommritz and Rodriguez-Bermudez, 2017; Lu and Okutani, 2022; Otjacques et al., 2023
Animalia	Mollusca	Cephalopoda	Sepiida	Sepiolidae	Semirossia	Semirossia equalis	Yes (symbiotic with ?)			Bacterial luciferin	Bacterial luciferase	/						Reid, 1991; Lu and Okutani, 2022; Otjacques et al., 2023
Animalia	Mollusca	Cephalopoda	Sepiida	Sepiolidae	Semirossia	Semirossia patagonica	Yes (symbiotic with ?)			Bacterial luciferin	Bacterial luciferase	/						Von Boletzky, 1970; Reid, 1991; Sanchez et al., 2021; Lu and Okutani, 2022; Otjacques et al., 2023
Animalia	Mollusca	Cephalopoda	Sepiida	Sepiolidae	Semirossia	Semirossia tenera	Yes (symbiotic with ?)			Bacterial luciferin	Bacterial luciferase	/						Von Boletzky, 1970; Reid, 1991; Lu and Okutani, 2022; Otjacques et al., 2023
Animalia	Mollusca	Cephalopoda	Sepiida	Sepiolidae	Sepiolina	Sepiolina nipponensis	Yes (symbiotic with Photobacterium leiognathi)			Bacterial luciferin	Bacterial luciferase	P09140 / AB238819.1						McCapra and Hart, 1980; Shimomura et al., 1980; Nishiguchi and Nair, 2003; Guerrero-Ferreira and Nishiguchi, 2007; Lu and Okutani, 2022; Otjacques et al., 2023
Animalia	Mollusca	Cephalopoda	Sepiida	Sepiolidae	Sepiolina	Sepiolina petasus	Yes (symbiotic with ?)			Bacterial luciferin	Bacterial luciferase	/						Guerrero-Ferreira and Nishiguchi, 2007; Lu and Okutani, 2022; Otjacques et al., 2023
Animalia	Mollusca	Cephalopoda	Sepiida	Sepiolidae	Stoloteuthis	Stoloteuthis cthulhui	Yes					/						Otjacques et al., 2023
Animalia	Mollusca	Cephalopoda	Sepiida	Sepiolidae	Stoloteuthis	Stoloteuthis japonica	Yes					/						Otjacques et al., 2023
Animalia	Mollusca	Cephalopoda	Sepiida	Sepiolidae	Stoloteuthis	Stoloteuthis leucoptera	Yes					/						Otjacques et al., 2023
Animalia	Mollusca	Cephalopoda	Sepiida	Sepiolidae	Stoloteuthis	Stoloteuthis maoria	Yes					/						Otjacques et al., 2023
Animalia	Mollusca	Cephalopoda	Sepiida	Sepiolidae	Stoloteuthis	Stoloteuthis weberi	Yes					/						Otjacques et al., 2023
Animalia	Mollusca	Cephalopoda	Sepiida	Sepiolidae	Dextrasepiola	Dextrasepiola taenia	Yes					/						Lu and Okutani, 2022; Otjacques et al., 2023
Animalia	Mollusca	Cephalopoda	Sepiida	Sepiolidae	Amutatiola	Amutatiola macroventosa	Yes					/						Lu and Okutani, 2022; Otjacques et al., 2023
Animalia	Mollusca	Cephalopoda	Myopsida	Loliginidae	Uroteuthis	Uroteuthis edulis	Yes (symbiotic with Photobacterium leiognathi)			Bacterial luciferin	Bacterial luciferase	P09140 / AB238819.1						Fukasawa and Dunlap, 1986; Nishiguchi and Nair, 2003; Dunlap et al., 2007; Anderson et al., 2014; Francis et al., 2017; Otjacques et al., 2023
Animalia	Mollusca	Cephalopoda	Myopsida	Loliginidae	Uroteuthis	Uroteuthis noctiluca	Yes (symbiotic with Photobacterium leiognathi)			Bacterial luciferin	Bacterial luciferase	P09140 / AB238819.1						Nishiguchi and Nair, 2003; Guerrero-Ferreira and Nishiguchi, 2007; Anderson et al., 2014; Otjacques et al., 2023
Animalia	Mollusca	Cephalopoda	Myopsida	Loliginidae	Uroteuthis	Uroteuthis chinensis	Yes (symbiotic with Photobacterium leiognathi)			Bacterial luciferin	Bacterial luciferase	P09140 / AB238819.1		Yes				Guerrero-Ferreira and Nishiguchi, 2007, 2010; Anderson et al., 2014; Otjacques et al., 2023
Animalia	Mollusca	Cephalopoda	Myopsida	Loliginidae	Uroteuthis	Uroteuthis bartschi	Yes (symbiotic with Photobacterium leiognathi)			Bacterial luciferin	Bacterial luciferase	P09140 / AB238819.1						Anderson et al., 2014; Otjacques et al., 2023
Animalia	Mollusca	Cephalopoda	Myopsida	Loliginidae	Uroteuthis	Uroteuthis duvaucelii	Yes (symbiotic with Photobacterium leiognathi)			Bacterial luciferin	Bacterial luciferase	P09140 / AB238819.1						Guerrero-Ferreira and Nishiguchi, 2007; Anderson et al., 2014; Otjacques et al., 2023
Animalia	Mollusca	Cephalopoda	Myopsida	Loliginidae	Uroteuthis	Uroteuthis abulati	Yes (symbiotic with ?)			Bacterial luciferin	Bacterial luciferase	/						Anderson et al., 2014; Otjacques et al., 2023
Animalia	Mollusca	Cephalopoda	Myopsida	Loliginidae	Uroteuthis	Uroteuthis arabica	Yes (symbiotic with ?)			Bacterial luciferin	Bacterial luciferase	/						Anderson et al., 2014; Otjacques et al., 2023
Animalia	Mollusca	Cephalopoda	Myopsida	Loliginidae	Uroteuthis	Uroteuthis bengalensis	Yes (symbiotic with ?)			Bacterial luciferin	Bacterial luciferase	/						Anderson et al., 2014; Otjacques et al., 2023
Animalia	Mollusca	Cephalopoda	Myopsida	Loliginidae	Uroteuthis	Uroteuthis machelae	Yes (symbiotic with ?)			Bacterial luciferin	Bacterial luciferase	/						Anderson et al., 2014; Otjacques et al., 2023
Animalia	Mollusca	Cephalopoda	Myopsida	Loliginidae	Uroteuthis	Uroteuthis robsoni	Yes (symbiotic with ?)			Bacterial luciferin	Bacterial luciferase	/						Anderson et al., 2014; Otjacques et al., 2023
Animalia	Mollusca	Cephalopoda	Myopsida	Loliginidae	Uroteuthis	Uroteuthis sibogae	Yes (symbiotic with ?)			Bacterial luciferin	Bacterial luciferase	/						Anderson et al., 2014; Otjacques et al., 2023
Animalia	Mollusca	Cephalopoda	Myopsida	Loliginidae	Uroteuthis	Uroteuthis singhalensis	Yes (symbiotic with ?)			Bacterial luciferin	Bacterial luciferase	/						Anderson et al., 2014; Otjacques et al., 2023
Animalia	Mollusca	Cephalopoda	Myopsida	Loliginidae	Uroteuthis	Uroteuthis vossi	Yes (symbiotic with ?)			Bacterial luciferin	Bacterial luciferase	/						Anderson et al., 2014; Otjacques et al., 2023
Animalia	Mollusca	Cephalopoda	Myopsida	Loliginidae	Uroteuthis	Uroteuthis pickfordae	Yes (symbiotic with ?)			Bacterial luciferin	Bacterial luciferase	/						Anderson et al., 2014; Otjacques et al., 2023
Animalia	Mollusca	Cephalopoda	Myopsida	Loliginidae	Uroteuthis	Uroteuthis reesi	Yes (symbiotic with ?)			Bacterial luciferin	Bacterial luciferase	/						Anderson et al., 2014; Otjacques et al., 2023
Animalia	Mollusca	Cephalopoda	Myopsida	Loliginidae	Uroteuthis	Uroteuthis etheridge	Yes (symbiotic with ?)			Bacterial luciferin	Bacterial luciferase	/		Yes				Guerrero-Ferreira and Nishiguchi, 2007, 2010
Animalia	Mollusca	Cephalopoda	Myopsida	Australiteuthidae	Australiteuthis	Australiteuthis aldrichi	Yes					/		Yes				Lu, 2005; Otjacques et al., 2023
Animalia	Mollusca	Cephalopoda	Oegopsida	Enoploteuthidae	Abralia	Abralia veranyi	Yes	Blue-green	485 - 494 nm			/					Counterillumination (S)	Herring et al., 1992b; Norman and Lu, 2000; Johnsen et al., 2004; Otjacques et al., 2023
Animalia	Mollusca	Cephalopoda	Oegopsida	Enoploteuthidae	Abralia	Abralia trigonura	Yes	Blue	480 nm			/		Yes			Counterillumination (S)	Young et al., 1979; Young and Arnold, 1982; Herring, 1983; Widder, 1999; Norman and Lu, 2000; Otjacques et al., 2023
Animalia	Mollusca	Cephalopoda	Oegopsida	Enoploteuthidae	Abralia	Abralia multihamata	Yes					/						Norman and Lu, 2000; Otjacques et al., 2023
Animalia	Mollusca	Cephalopoda	Oegopsida	Enoploteuthidae	Abralia	Abralia renschi	Yes					/						Norman and Lu, 2000; Otjacques et al., 2023
Animalia	Mollusca	Cephalopoda	Oegopsida	Enoploteuthidae	Abralia	Abralia spaercki	Yes					/						Norman and Lu, 2000; Otjacques et al., 2023
Animalia	Mollusca	Cephalopoda	Oegopsida	Enoploteuthidae	Abralia	Abralia steindachneri	Yes					/						Norman and Lu, 2000; Otjacques et al., 2023
Animalia	Mollusca	Cephalopoda	Oegopsida	Enoploteuthidae	Abralia	Abralia dubia	Yes					/						Norman and Lu, 2000; Otjacques et al., 2023
Animalia	Mollusca	Cephalopoda	Oegopsida	Enoploteuthidae	Abralia	Abralia fasciolata	Yes					/						Norman and Lu, 2000; Otjacques et al., 2023
Animalia	Mollusca	Cephalopoda	Oegopsida	Enoploteuthidae	Abralia	Abralia marisarabica	Yes					/						Norman and Lu, 2000; Otjacques et al., 2023
Animalia	Mollusca	Cephalopoda	Oegopsida	Enoploteuthidae	Abralia	Abralia heminuchalis	Yes					/						Norman and Lu, 2000; Otjacques et al., 2023
Animalia	Mollusca	Cephalopoda	Oegopsida	Enoploteuthidae	Abralia	Abralia siedleckyi	Yes					/						Norman and Lu, 2000; Otjacques et al., 2023
Animalia	Mollusca	Cephalopoda	Oegopsida	Enoploteuthidae	Abralia	Abralia grimpei	Yes					/						Norman and Lu, 2000; Otjacques et al., 2023
Animalia	Mollusca	Cephalopoda	Oegopsida	Enoploteuthidae	Abralia	Abralia omiae	Yes					/						Norman and Lu, 2000; Otjacques et al., 2023
Animalia	Mollusca	Cephalopoda	Oegopsida	Enoploteuthidae	Abralia	Abralia redfieldi	Yes					/						Norman and Lu, 2000; Otjacques et al., 2023
Animalia	Mollusca	Cephalopoda	Oegopsida	Enoploteuthidae	Abralia	Abralia similis	Yes					/						Norman and Lu, 2000; Otjacques et al., 2023
Animalia	Mollusca	Cephalopoda	Oegopsida	Enoploteuthidae	Abralia	Abralia andamanica	Yes					/						Norman and Lu, 2000; Otjacques et al., 2023
Animalia	Mollusca	Cephalopoda	Oegopsida	Enoploteuthidae	Abralia	Abralia armata	Yes					/						Norman and Lu, 2000; Otjacques et al., 2023
Animalia	Mollusca	Cephalopoda	Oegopsida	Enoploteuthidae	Abralia	Abralia astrolineata	Yes					/						Norman and Lu, 2000; Otjacques et al., 2023
Animalia	Mollusca	Cephalopoda	Oegopsida	Enoploteuthidae	Abralia	Abralia astrosticta	Yes					/						Norman and Lu, 2000; Otjacques et al., 2023
Animalia	Mollusca	Cephalopoda	Oegopsida	Enoploteuthidae	Abralia	Abralia robsoni	Yes					/						Norman and Lu, 2000; Otjacques et al., 2023
Animalia	Mollusca	Cephalopoda	Oegopsida	Enoploteuthidae	Abraliopsis	Abraliopsis falco	Yes	Blue	462 nm			/						Widder et al., 1983; Norman and Lu, 2000; Otjacques et al., 2023
Animalia	Mollusca	Cephalopoda	Oegopsida	Enoploteuthidae	Abraliopsis	Abraliopsis morisii	Yes					/						Norman and Lu, 2000; Otjacques et al., 2023
Animalia	Mollusca	Cephalopoda	Oegopsida	Enoploteuthidae	Abraliopsis	Abraliopsis pacificus	Yes					/						Norman and Lu, 2000; Otjacques et al., 2023
Animalia	Mollusca	Cephalopoda	Oegopsida	Enoploteuthidae	Abraliopsis	Abraliopsis tui	Yes					/						Norman and Lu, 2000; Otjacques et al., 2023
Animalia	Mollusca	Cephalopoda	Oegopsida	Enoploteuthidae	Abraliopsis	Abraliopsis felis	Yes					/						Norman and Lu, 2000; Otjacques et al., 2023
Animalia	Mollusca	Cephalopoda	Oegopsida	Enoploteuthidae	Abraliopsis	Abraliopsis gilchristi	Yes					/						Norman and Lu, 2000; Otjacques et al., 2023
Animalia	Mollusca	Cephalopoda	Oegopsida	Enoploteuthidae	Abraliopsis	Abraliopsis lineata	Yes					/						Norman and Lu, 2000; Otjacques et al., 2023
Animalia	Mollusca	Cephalopoda	Oegopsida	Enoploteuthidae	Abraliopsis	Abraliopsis affinis	Yes					/						Norman and Lu, 2000; Otjacques et al., 2023
Animalia	Mollusca	Cephalopoda	Oegopsida	Enoploteuthidae	Abraliopsis	Abraliopsis atlantica	Yes					/						Norman and Lu, 2000; Otjacques et al., 2023
Animalia	Mollusca	Cephalopoda	Oegopsida	Enoploteuthidae	Abraliopsis	Abraliopsis chuni	Yes					/						Norman and Lu, 2000; Otjacques et al., 2023
Animalia	Mollusca	Cephalopoda	Oegopsida	Enoploteuthidae	Abraliopsis	Abraliopsis hoylei	Yes					/						Norman and Lu, 2000; Otjacques et al., 2023
Animalia	Mollusca	Cephalopoda	Oegopsida	Enoploteuthidae	Enoploteuthis	Enoploteuthis anapsis	Yes					/						Norman and Lu, 2000; Otjacques et al., 2023
Animalia	Mollusca	Cephalopoda	Oegopsida	Enoploteuthidae	Enoploteuthis	Enoploteuthis chunii	Yes					/						Norman and Lu, 2000; Otjacques et al., 2023
Animalia	Mollusca	Cephalopoda	Oegopsida	Enoploteuthidae	Enoploteuthis	Enoploteuthis galaxias	Yes					/						Norman and Lu, 2000; Otjacques et al., 2023
Animalia	Mollusca	Cephalopoda	Oegopsida	Enoploteuthidae	Enoploteuthis	Enoploteuthis higginsi	Yes					/						Norman and Lu, 2000; Otjacques et al., 2023
Animalia	Mollusca	Cephalopoda	Oegopsida	Enoploteuthidae	Enoploteuthis	Enoploteuthis jonesi	Yes					/						Norman and Lu, 2000; Otjacques et al., 2023
Animalia	Mollusca	Cephalopoda	Oegopsida	Enoploteuthidae	Enoploteuthis	Enoploteuthis leptura	Yes					/						Norman and Lu, 2000; Otjacques et al., 2023
Animalia	Mollusca	Cephalopoda	Oegopsida	Enoploteuthidae	Enoploteuthis	Enoploteuthis magnoceani	Yes					/						Norman and Lu, 2000; Otjacques et al., 2023
Animalia	Mollusca	Cephalopoda	Oegopsida	Enoploteuthidae	Enoploteuthis	Enoploteuthis obliqua	Yes					/						Norman and Lu, 2000; Otjacques et al., 2023
Animalia	Mollusca	Cephalopoda	Oegopsida	Enoploteuthidae	Enoploteuthis	Enoploteuthis octolineata	Yes					/						Norman and Lu, 2000; Otjacques et al., 2023
Animalia	Mollusca	Cephalopoda	Oegopsida	Enoploteuthidae	Enoploteuthis	Enoploteuthis reticulata	Yes					/						Norman and Lu, 2000; Otjacques et al., 2023
Animalia	Mollusca	Cephalopoda	Oegopsida	Enoploteuthidae	Enoploteuthis	Enoploteuthis semilineata	Yes					/						Norman and Lu, 2000; Otjacques et al., 2023
Animalia	Mollusca	Cephalopoda	Oegopsida	Enoploteuthidae	Watasenia	Watasenia scintillans	Yes	Blue		Coelenterazine disulfate	luciferase	A0A2Z6ATG7 / MF969249.1	ATP, Mg2+	Yes	Nervous (mechanical)		Counterillumination (S) / Intraspecific communication (S)	Shoji, 1919; Okada, 1966; Inoue et al., 1975; McCapra and Hart, 1980; Kawahara et al., 1998; Norman and Lu, 2000; Tsuji, 2005, 2002; Herring, 2007; Teranishi and Shimomura, 2008; Gimenez et al., 2016; Francis et al., 2017; Delroisse et al., 2021a; Otjacques et al., 2023
Animalia	Mollusca	Cephalopoda	Oegopsida	Lycoteuthidae	Lycoteuthis	Lycoteuthis lorigera	Yes					/		Yes			Intraspecific communication (S)	Voss, 1962; Tsuji, 1983; Herring et al., 1985; Herring, 2007; Otjacques et al., 2023
Animalia	Mollusca	Cephalopoda	Oegopsida	Lycoteuthidae	Lycoteuthis	Lycoteuthis springeri	Yes					/						Voss, 1962; Otjacques et al., 2023
Animalia	Mollusca	Cephalopoda	Oegopsida	Lycoteuthidae	Nematolampas	Nematolampas regalis	Yes					/						Voss, 1962; Otjacques et al., 2023
Animalia	Mollusca	Cephalopoda	Oegopsida	Lycoteuthidae	Nematolampas	Nematolampas venezuelensis	Yes					/						Voss, 1962; Arocha, 2003; Otjacques et al., 2023
Animalia	Mollusca	Cephalopoda	Oegopsida	Lycoteuthidae	Selenoteuthis	Selenoteuthis scintillans	Yes	Blue	461 nm			/		Yes			Intraspecific communication (S)	Herring, 1983, 2007; Herring et al., 1985; Otjacques et al., 2023
Animalia	Mollusca	Cephalopoda	Oegopsida	Lampadioteuthidae	Lampadioteuthis	Lampadioteuthis megaleia	Yes					/		Yes				Young, 1964; Herring et al., 1985; Otjacques et al., 2023
Animalia	Mollusca	Cephalopoda	Oegopsida	Mastigoteuthidae	Idioteuthis	Idioteuthis cordiformis	Yes					/						Braid and Bolstad, 2015; Otjacques et al., 2023
Animalia	Mollusca	Cephalopoda	Oegopsida	Mastigoteuthidae	Echinoteuthis	Echinoteuthis atlantica	Yes					/						Salcedo-Vargas and Okutani, 1994; Braid and Bolstad, 2015; Otjacques et al., 2023
Animalia	Mollusca	Cephalopoda	Oegopsida	Mastigoteuthidae	Echinoteuthis	Echinoteuthis famelica	Yes					/						Salcedo-Vargas and Okutani, 1994; Braid and Bolstad, 2015; Otjacques et al., 2023
Animalia	Mollusca	Cephalopoda	Oegopsida	Mastigoteuthidae	Magnoteuthis	Magnoteuthis microlucens	Yes					/						Braid and Bolstad, 2015; Otjacques et al., 2023
Animalia	Mollusca	Cephalopoda	Oegopsida	Mastigoteuthidae	Mastigopsis	Mastigopsis hjorti	Yes					/						Braid and Bolstad, 2015; Otjacques et al., 2023
Animalia	Mollusca	Cephalopoda	Oegopsida	Mastigoteuthidae	Mastigoteuthis	Mastigoteuthis agassizii	Yes					/						Salcedo-Vargas and Okutani, 1994; Braid and Bolstad, 2015; Otjacques et al., 2023
Animalia	Mollusca	Cephalopoda	Oegopsida	Mastigoteuthidae	Mastigoteuthis	Mastigoteuthis dentata	Yes					/						Braid and Bolstad, 2015; Otjacques et al., 2023
Animalia	Mollusca	Cephalopoda	Oegopsida	Mastigoteuthidae	Mastigoteuthis	Mastigoteuthis flammea	Yes					/						Braid and Bolstad, 2015; Otjacques et al., 2023
Animalia	Mollusca	Cephalopoda	Oegopsida	Mastigoteuthidae	Mastigoteuthis	Mastigoteuthis glaukopis	Yes					/						Braid and Bolstad, 2015; Otjacques et al., 2023
Animalia	Mollusca	Cephalopoda	Oegopsida	Mastigoteuthidae	Mastigoteuthis	Mastigoteuthis grimaldii	Yes					/						Braid and Bolstad, 2015; Otjacques et al., 2023
Animalia	Mollusca	Cephalopoda	Oegopsida	Mastigoteuthidae	Mastigoteuthis	Mastigoteuthis psychrophila	Yes					/						Braid and Bolstad, 2015; Otjacques et al., 2023
Animalia	Mollusca	Cephalopoda	Oegopsida	Mastigoteuthidae	Mastigoteuthis	Mastigoteuthis schmidti	Yes					/						Braid and Bolstad, 2015; Otjacques et al., 2023
Animalia	Mollusca	Cephalopoda	Oegopsida	Mastigoteuthidae	Mastigotragus	Mastigotragus pyrodes	Yes					/						Braid and Bolstad, 2015; Otjacques et al., 2023
Animalia	Mollusca	Cephalopoda	Oegopsida	Onychoteuthidae	Onychoteuthis	Onychoteuthis banksii	Yes	Green	505 nm	Coelenterazine		/						McCapra and Hart, 1980; Shimomura et al., 1980; Herring, 1983; Bolstad, 2007; Otjacques et al., 2023
Animalia	Mollusca	Cephalopoda	Oegopsida	Onychoteuthidae	Onychoteuthis	Onychoteuthis borealijaponica	Yes			Coelenterazine		/						McCapra and Hart, 1980; Shimomura et al., 1980; Bolstad, 2007; Delroisse et al., 2021a; Otjacques et al., 2023
Animalia	Mollusca	Cephalopoda	Oegopsida	Onychoteuthidae	Onychoteuthis	Onychoteuthis aequimanus	Yes					/						Bolstad, 2007; Otjacques et al., 2023
Animalia	Mollusca	Cephalopoda	Oegopsida	Onychoteuthidae	Onychoteuthis	Onychoteuthis bergii	Yes					/						Bolstad, 2007; Otjacques et al., 2023
Animalia	Mollusca	Cephalopoda	Oegopsida	Onychoteuthidae	Onychoteuthis	Onychoteuthis compacta	Yes					/						Bolstad, 2007; Otjacques et al., 2023
Animalia	Mollusca	Cephalopoda	Oegopsida	Onychoteuthidae	Onychoteuthis	Onychoteuthis horstkottei	Yes					/						Bolstad, 2007; Otjacques et al., 2023
Animalia	Mollusca	Cephalopoda	Oegopsida	Onychoteuthidae	Onychoteuthis	Onychoteuthis lacrima	Yes					/						Bolstad, 2007; Otjacques et al., 2023
Animalia	Mollusca	Cephalopoda	Oegopsida	Onychoteuthidae	Onychoteuthis	Onychoteuthis meridiopacifica	Yes					/						Bolstad, 2007; Otjacques et al., 2023
Animalia	Mollusca	Cephalopoda	Oegopsida	Onychoteuthidae	Onychoteuthis	Onychoteuthis mollis	Yes					/						Bolstad, 2007; Otjacques et al., 2023
Animalia	Mollusca	Cephalopoda	Oegopsida	Onychoteuthidae	Onychoteuthis	Onychoteuthis prolata	Yes					/						Bolstad, 2007; Otjacques et al., 2023
Animalia	Mollusca	Cephalopoda	Oegopsida	Pyroteuthidae	Pyroteuthis	Pyroteuthis addolux	Yes			Coelenterazine		/					Counterillumination (S)	Young and Roper, 1977; Young et al., 1979; Norman and Lu, 2000; Delroisse et al., 2021a; Otjacques et al., 2023
Animalia	Mollusca	Cephalopoda	Oegopsida	Pyroteuthidae	Pyroteuthis	Pyroteuthis margaritifera	Yes	Blue	480 nm	Coelenterazine		/		Yes				Butcher et al., 1982; Herring, 1983; Latz et al., 1988; Campbell and Herring, 1990; Norman and Lu, 2000; Delroisse et al., 2021a; Otjacques et al., 2023
Animalia	Mollusca	Cephalopoda	Oegopsida	Pyroteuthidae	Pyroteuthis	Pyroteuthis serrata	Yes					/						Norman and Lu, 2000; Otjacques et al., 2023
Animalia	Mollusca	Cephalopoda	Oegopsida	Pyroteuthidae	Pterygioteuthis	Pterygioteuthis microlampas	Yes					/		Yes			Counterillumination (S) / Startle effect (S) / Burglar alarm (S)	Arnold and Young, 1974; Arnold et al., 1974; Young and Roper, 1977; Young et al., 1982; Widder, 1999; Norman and Lu, 2000; Otjacques et al., 2023
Animalia	Mollusca	Cephalopoda	Oegopsida	Pyroteuthidae	Pterygioteuthis	Pterygioteuthis giardi	Yes	Blue-green	485 nm	Coelenterazine		/		Yes			Startle effect (S) / Burglar alarm (S)	Arnold and Young, 1974; Young et al., 1982; Herring, 1983; Campbell and Herring, 1990; Norman and Lu, 2000; Otjacques et al., 2023
Animalia	Mollusca	Cephalopoda	Oegopsida	Pyroteuthidae	Pterygioteuthis	Pterygioteuthis hoylei	Yes				Symplectin-like	A0A2Z5EQ35 / MF631039.1						Norman and Lu, 2000; Francis et al., 2017; Otjacques et al., 2023
Animalia	Mollusca	Cephalopoda	Oegopsida	Pyroteuthidae	Pterygioteuthis	Pterygioteuthis gemmata	Yes					/						Norman and Lu, 2000; Otjacques et al., 2023
Animalia	Mollusca	Cephalopoda	Oegopsida	Thysanoteuthidae	Thysanoteuthis	Thysanoteuthis rhombus	Yes					/						Otjacques et al., 2023
Animalia	Mollusca	Cephalopoda	Oegopsida	Octopoteuthidae	Taningia	Taningia danae	Yes	Blue-green	490 nm			/		Yes	Nervous (mechanical/physiological)		Illuminating prey (S) / Intraspecific communication (S)	Herring et al., 1992a; Norman and Lu, 2000; Kubodera et al., 2007; Otjacques et al., 2023
Animalia	Mollusca	Cephalopoda	Oegopsida	Octopoteuthidae	Octopoteuthis	Octopoteuthis deletron	Yes				Symplectin-like	A0A2Z5EQ40 / MF631045.1		Yes			Counterillumination (S) / Startle effect (S)	Norman and Lu, 2000; Bush et al., 2008; Francis et al., 2017; Otjacques et al., 2023
Animalia	Mollusca	Cephalopoda	Oegopsida	Octopoteuthidae	Octopoteuthis	Octopoteuthis nielseni	Yes					/					Counterillumination (S)	Young and Roper, 1977; Norman and Lu, 2000; Otjacques et al., 2023
Animalia	Mollusca	Cephalopoda	Oegopsida	Octopoteuthidae	Octopoteuthis	Octopoteuthis danae	Yes					/		Yes				Herring et al., 1992a; Norman and Lu, 2000; Otjacques et al., 2023
Animalia	Mollusca	Cephalopoda	Oegopsida	Octopoteuthidae	Octopoteuthis	Octopoteuthis indica	Yes					/						Norman and Lu, 2000; Otjacques et al., 2023
Animalia	Mollusca	Cephalopoda	Oegopsida	Octopoteuthidae	Octopoteuthis	Octopoteuthis megaptera	Yes					/						Norman and Lu, 2000; Otjacques et al., 2023
Animalia	Mollusca	Cephalopoda	Oegopsida	Octopoteuthidae	Octopoteuthis	Octopoteuthis rugosa	Yes					/						Norman and Lu, 2000; Otjacques et al., 2023
Animalia	Mollusca	Cephalopoda	Oegopsida	Octopoteuthidae	Octopoteuthis	Octopoteuthis sicula	Yes					/						Norman and Lu, 2000; Otjacques et al., 2023
Animalia	Mollusca	Cephalopoda	Oegopsida	Cranchiidae	Sandalops	Sandalops melancholicus	Yes					/		Yes			Counterillumination (S)	Herring et al., 2002; Otjacques et al., 2023
Animalia	Mollusca	Cephalopoda	Oegopsida	Cranchiidae	Egea	Egea inermis	Yes					/						Herring et al., 2002; Otjacques et al., 2023
Animalia	Mollusca	Cephalopoda	Oegopsida	Cranchiidae	Bathothauma	Bathothauma lyromma	Yes	Blue	475 nm			/		Yes			Counterillumination (S)	Herring, 1983; Herring et al., 2002; Otjacques et al., 2023
Animalia	Mollusca	Cephalopoda	Oegopsida	Cranchiidae	Cranchia	Cranchia scabra	Yes	Violet - Green	430 - 505 nm			/		Yes			Counterillumination (S)	Herring, 1983; Widder et al., 1983; Herring et al., 2002; Otjacques et al., 2023
Animalia	Mollusca	Cephalopoda	Oegopsida	Cranchiidae	Liocranchia	Liocranchia reinhardtii	Yes					/		Yes			Counterillumination (S)	Herring et al., 2002; Otjacques et al., 2023
Animalia	Mollusca	Cephalopoda	Oegopsida	Cranchiidae	Liocranchia	Liocranchia valdiviae	Yes					/						Herring et al., 2002; Otjacques et al., 2023
Animalia	Mollusca	Cephalopoda	Oegopsida	Cranchiidae	Enigmocranchia	Enigmocranchia nipponica	Yes					/						Kubodera and Okutani, 2014; Otjacques et al., 2023
Animalia	Mollusca	Cephalopoda	Oegopsida	Cranchiidae	Megalocranchia	Megalocranchia fisheri	Yes					/						Herring et al., 2002; Otjacques et al., 2023
Animalia	Mollusca	Cephalopoda	Oegopsida	Cranchiidae	Megalocranchia	Megalocranchia maxima	Yes					/						Herring et al., 2002; Otjacques et al., 2023
Animalia	Mollusca	Cephalopoda	Oegopsida	Cranchiidae	Megalocranchia	Megalocranchia oceanica	Yes					/						Herring et al., 2002; Otjacques et al., 2023
Animalia	Mollusca	Cephalopoda	Oegopsida	Cranchiidae	Leachia	Leachia danae	Yes					/		Yes			Counterillumination (S)	Herring et al., 2002; Otjacques et al., 2023
Animalia	Mollusca	Cephalopoda	Oegopsida	Cranchiidae	Leachia	Leachia atlantica	Yes					/		Yes			Counterillumination (S)	Herring et al., 2002; Otjacques et al., 2023
Animalia	Mollusca	Cephalopoda	Oegopsida	Cranchiidae	Leachia	Leachia cyclura	Yes					/					Intraspecific communication (S)	Herring, 2007; Herring et al., 2002; Otjacques et al., 2023
Animalia	Mollusca	Cephalopoda	Oegopsida	Cranchiidae	Leachia	Leachia lemur	Yes	Violet - Green	449 - 514 nm			/						Latz et al., 1988; Herring et al., 2002; Otjacques et al., 2023
Animalia	Mollusca	Cephalopoda	Oegopsida	Cranchiidae	Leachia	Leachia dislocata	Yes	Green	500 nm			/						Herring, 1983; Herring et al., 2002; Otjacques et al., 2023
Animalia	Mollusca	Cephalopoda	Oegopsida	Cranchiidae	Leachia	Leachia pacifica	Yes					/						Herring et al., 2002; Otjacques et al., 2023
Animalia	Mollusca	Cephalopoda	Oegopsida	Cranchiidae	Leachia	Leachia ellipsoptera	Yes					/						Herring et al., 2002; Otjacques et al., 2023
Animalia	Mollusca	Cephalopoda	Oegopsida	Cranchiidae	Leachia	Leachia reinhardtii	Yes					/						Herring et al., 2002; Otjacques et al., 2023
Animalia	Mollusca	Cephalopoda	Oegopsida	Cranchiidae	Leachia	Leachia rynchophorus	Yes					/						Herring et al., 2002; Otjacques et al., 2023
Animalia	Mollusca	Cephalopoda	Oegopsida	Cranchiidae	Helicocranchia	Helicocranchia pfefferi	Yes					/		Yes			Counterillumination (S)	Herring et al., 2002; Otjacques et al., 2023
Animalia	Mollusca	Cephalopoda	Oegopsida	Cranchiidae	Helicocranchia	Helicocranchia joubini	Yes					/						Herring et al., 2002; Otjacques et al., 2023
Animalia	Mollusca	Cephalopoda	Oegopsida	Cranchiidae	Helicocranchia	Helicocranchia papillata	Yes					/						Herring et al., 2002; Otjacques et al., 2023
Animalia	Mollusca	Cephalopoda	Oegopsida	Cranchiidae	Liguriella	Liguriella podophthalma	Yes					/		Yes			Counterillumination (S)	Herring et al., 2002; Otjacques et al., 2023
Animalia	Mollusca	Cephalopoda	Oegopsida	Cranchiidae	Liguriella	Liguriella pardus	Yes					/						Herring et al., 2002; Otjacques et al., 2023
Animalia	Mollusca	Cephalopoda	Oegopsida	Cranchiidae	Taonius	Taonius pavo	Yes					/		Yes			Counterillumination (S)	Herring et al., 2002; Otjacques et al., 2023
Animalia	Mollusca	Cephalopoda	Oegopsida	Cranchiidae	Taonius	Taonius belone	Yes					/						Herring et al., 2002; Otjacques et al., 2023
Animalia	Mollusca	Cephalopoda	Oegopsida	Cranchiidae	Taonius	Taonius borealis	Yes					/						Herring et al., 2002; Otjacques et al., 2023
Animalia	Mollusca	Cephalopoda	Oegopsida	Cranchiidae	Galiteuthis	Galiteuthis glacialis	Yes	Green	510 nm			/		Yes			Counterillumination (S)	Herring, 1983; Herring et al., 2002
Animalia	Mollusca	Cephalopoda	Oegopsida	Cranchiidae	Galiteuthis	Galiteuthis armata	Yes					/						Herring et al., 2002; Otjacques et al., 2023
Animalia	Mollusca	Cephalopoda	Oegopsida	Cranchiidae	Galiteuthis	Galiteuthis pacifica	Yes					/						Herring et al., 2002; Otjacques et al., 2023
Animalia	Mollusca	Cephalopoda	Oegopsida	Cranchiidae	Galiteuthis	Galiteuthis phyllura	Yes					/						Herring et al., 2002; Otjacques et al., 2023
Animalia	Mollusca	Cephalopoda	Oegopsida	Cranchiidae	Galiteuthis	Galiteuthis suhmi	Yes					/						Herring et al., 2002; Otjacques et al., 2023
Animalia	Mollusca	Cephalopoda	Oegopsida	Cranchiidae	Mesonychoteuthis	Mesonychoteuthis hamiltoni	Yes	Blue-green	490 nm			/		Yes			Counterillumination (S)	Herring, 1983; Herring et al., 2002; Otjacques et al., 2023
Animalia	Mollusca	Cephalopoda	Oegopsida	Cranchiidae	Teuthowenia	Teuthowenia megalops	Yes	Blue-green	495 nm			/		Yes			Counterillumination (S)	Herring, 1983; Herring et al., 2002; Otjacques et al., 2023
Animalia	Mollusca	Cephalopoda	Oegopsida	Cranchiidae	Teuthowenia	Teuthowenia maculata	Yes					/						Herring et al., 2002; Otjacques et al., 2023
Animalia	Mollusca	Cephalopoda	Oegopsida	Cranchiidae	Teuthowenia	Teuthowenia pellucida	Yes					/						Herring et al., 2002; Otjacques et al., 2023
Animalia	Mollusca	Cephalopoda	Oegopsida	Cycloteuthidae	Cycloteuthis	Cycloteuthis akimushkini	Yes					/						Otjacques et al., 2023
Animalia	Mollusca	Cephalopoda	Oegopsida	Cycloteuthidae	Cycloteuthis	Cycloteuthis sirventi	Yes					/						Otjacques et al., 2023
Animalia	Mollusca	Cephalopoda	Oegopsida	Cycloteuthidae	Discoteuthis	Discoteuthis discus	Yes					/						Otjacques et al., 2023
Animalia	Mollusca	Cephalopoda	Oegopsida	Cycloteuthidae	Discoteuthis	Discoteuthis laciniosa	Yes					/						Otjacques et al., 2023
Animalia	Mollusca	Cephalopoda	Oegopsida	Chiroteuthidae	Chiroteuthis	Chiroteuthis calyx	Yes				Symplectin-like	A0A2Z5EQ32 / MF631040.1					Counterillumination (S) / Misdirectional effect (S) / Attractive lure (S) / Intraspecific communication (S)	Burford et al., 2014; Francis et al., 2017; Otjacques et al., 2023
Animalia	Mollusca	Cephalopoda	Oegopsida	Chiroteuthidae	Chiroteuthis	Chiroteuthis imperator	Yes			Coelenterazine		/						McCapra and Hart, 1980; Shimomura et al., 1980; Otjacques et al., 2023
Animalia	Mollusca	Cephalopoda	Oegopsida	Chiroteuthidae	Chiroteuthis	Chiroteuthis joubini	Yes					/						Braid, 2017; Otjacques et al., 2023
Animalia	Mollusca	Cephalopoda	Oegopsida	Chiroteuthidae	Chiroteuthis	Chiroteuthis mega	Yes					/						Braid, 2017; Otjacques et al., 2023
Animalia	Mollusca	Cephalopoda	Oegopsida	Chiroteuthidae	Chiroteuthis	Chiroteuthis picteti	Yes					/						Braid, 2017; Otjacques et al., 2023
Animalia	Mollusca	Cephalopoda	Oegopsida	Chiroteuthidae	Chiroteuthis	Chiroteuthis spoeli	Yes					/						Braid, 2017; Otjacques et al., 2023
Animalia	Mollusca	Cephalopoda	Oegopsida	Chiroteuthidae	Chiroteuthis	Chiroteuthis veranii	Yes					/						Braid, 2017; Otjacques et al., 2023
Animalia	Mollusca	Cephalopoda	Oegopsida	Chiroteuthidae	Grimalditeuthis	Grimalditeuthis bonplandii	Yes					/						Hoving et al., 2013; Otjacques et al., 2023
Animalia	Mollusca	Cephalopoda	Oegopsida	Chiroteuthidae	Asperoteuthis	Asperoteuthis acanthoderma	Yes					/						Braid, 2017; Judkins et al., 2020; Otjacques et al., 2023
Animalia	Mollusca	Cephalopoda	Oegopsida	Chiroteuthidae	Asperoteuthis	Asperoteuthis lui	Yes					/						Braid, 2017; Otjacques et al., 2023
Animalia	Mollusca	Cephalopoda	Oegopsida	Chiroteuthidae	Asperoteuthis	Asperoteuthis mangoldae	Yes					/						Braid, 2017; Otjacques et al., 2023
Animalia	Mollusca	Cephalopoda	Oegopsida	Ommastrephidae	Dosidicus	Dosidicus gigas	Yes			Dehydrocoelenterazine	Symplectin-like	A0A2Z5EQ31 / MF631038.1		Yes				Nigmatullin et al., 2001; Lohrmann, 2008; Francis et al., 2017; Galeazzo et al., 2019; Burford and Robison, 2020; Delroisse et al., 2021a; Otjacques et al., 2023
Animalia	Mollusca	Cephalopoda	Oegopsida	Ommastrephidae	Sthenoteuthis	Sthenoteuthis pteropus	Yes	Blue	465 nm			/		Yes	Nervous (mechanical)			Girsch et al., 1976; Robison and Young, 1981; Herring, 1983; Herring et al., 1994; Nigmatullin et al., 2001; Otjacques et al., 2023
Animalia	Mollusca	Cephalopoda	Oegopsida	Ommastrephidae	Sthenoteuthis	Sthenoteuthis oualaniensis	Yes	Blue	456 nm	Dehydrocoelenterazine	Symplectin	C6KYS2 / AB447990.1						Herring, 1983; Herring et al., 1994; Takahashi and Isobe, 1994; Nigmatullin et al., 2001; Fujii et al., 2002; Isobe et al., 2002; Delroisse et al., 2021a; Otjacques et al., 2023
Animalia	Mollusca	Cephalopoda	Oegopsida	Ommastrephidae	Eucleoteuthis	Eucleoteuthis luminosa	Yes			Coelenterazine		/						McCapra and Hart, 1980; Shimomura et al., 1980; Nigmatullin et al., 2001; Otjacques et al., 2023
Animalia	Mollusca	Cephalopoda	Oegopsida	Ommastrephidae	Hyaloteuthis	Hyaloteuthis pelagica	Yes					/						Nigmatullin et al., 2001; Otjacques et al., 2023
Animalia	Mollusca	Cephalopoda	Oegopsida	Ommastrephidae	Ommastrephes	Ommastrephes caroli	Yes	Blue	460 nm			/						Herring, 1983; Otjacques et al., 2023
Animalia	Mollusca	Cephalopoda	Oegopsida	Ommastrephidae	Ommastrephes	Ommastrephes bartramii	Yes					/						Nigmatullin et al., 2001; Fernández-Álvarez et al., 2020; Otjacques et al., 2023
Animalia	Mollusca	Cephalopoda	Oegopsida	Ommastrephidae	Ommastrephes	Ommastrephes brevimanus	Yes					/						Fernández-Álvarez et al., 2020; Otjacques et al., 2023
Animalia	Mollusca	Cephalopoda	Oegopsida	Ommastrephidae	Ommastrephes	Ommastrephes cylindraceus	Yes					/						Otjacques et al., 2023
Animalia	Mollusca	Cephalopoda	Oegopsida	Ommastrephidae	Ornithoteuthis	Ornithoteuthis antillarum	Yes					/						Otjacques et al., 2023
Animalia	Mollusca	Cephalopoda	Oegopsida	Ommastrephidae	Ornithoteuthis	Ornithoteuthis volatilis	Yes					/						Otjacques et al., 2023
Animalia	Mollusca	Cephalopoda	Oegopsida	Histioteuthidae	Histioteuthis	Histioteuthis heteropsis	Yes					/					Counterillumination (S)	Norman and Lu, 2000; Johnsen, 2014; Thomas et al., 2017; Otjacques et al., 2023
Animalia	Mollusca	Cephalopoda	Oegopsida	Histioteuthidae	Histioteuthis	Histioteuthis atlantica	Yes					/						Norman and Lu, 2000; Otjacques et al., 2023
Animalia	Mollusca	Cephalopoda	Oegopsida	Histioteuthidae	Histioteuthis	Histioteuthis bonnellii	Yes					/		Yes				Norman and Lu, 2000; Cavallaro et al., 2017; Otjacques et al., 2023
Animalia	Mollusca	Cephalopoda	Oegopsida	Histioteuthidae	Histioteuthis	Histioteuthis berryi	Yes					/						Norman and Lu, 2000; Otjacques et al., 2023
Animalia	Mollusca	Cephalopoda	Oegopsida	Histioteuthidae	Histioteuthis	Histioteuthis celetaria	Yes					/						Norman and Lu, 2000; Otjacques et al., 2023
Animalia	Mollusca	Cephalopoda	Oegopsida	Histioteuthidae	Histioteuthis	Histioteuthis cerasina	Yes					/						Norman and Lu, 2000; Otjacques et al., 2023
Animalia	Mollusca	Cephalopoda	Oegopsida	Histioteuthidae	Histioteuthis	Histioteuthis corona	Yes					/						Norman and Lu, 2000; Otjacques et al., 2023
Animalia	Mollusca	Cephalopoda	Oegopsida	Histioteuthidae	Histioteuthis	Histioteuthis eltaninae	Yes					/						Norman and Lu, 2000; Otjacques et al., 2023
Animalia	Mollusca	Cephalopoda	Oegopsida	Histioteuthidae	Histioteuthis	Histioteuthis inermis	Yes					/						Norman and Lu, 2000; Otjacques et al., 2023
Animalia	Mollusca	Cephalopoda	Oegopsida	Histioteuthidae	Histioteuthis	Histioteuthis macrohista	Yes					/						Norman and Lu, 2000; Otjacques et al., 2023
Animalia	Mollusca	Cephalopoda	Oegopsida	Histioteuthidae	Histioteuthis	Histioteuthis meleagroteuthis	Yes					/						Norman and Lu, 2000; Otjacques et al., 2023
Animalia	Mollusca	Cephalopoda	Oegopsida	Histioteuthidae	Histioteuthis	Histioteuthis miranda	Yes					/						Norman and Lu, 2000; Otjacques et al., 2023
Animalia	Mollusca	Cephalopoda	Oegopsida	Histioteuthidae	Histioteuthis	Histioteuthis oceani	Yes					/						Norman and Lu, 2000; Otjacques et al., 2023
Animalia	Mollusca	Cephalopoda	Oegopsida	Histioteuthidae	Histioteuthis	Histioteuthis pacifica	Yes					/						Norman and Lu, 2000; Otjacques et al., 2023
Animalia	Mollusca	Cephalopoda	Oegopsida	Histioteuthidae	Histioteuthis	Histioteuthis reversa	Yes					/						Norman and Lu, 2000; Otjacques et al., 2023
Animalia	Mollusca	Cephalopoda	Oegopsida	Histioteuthidae	Stigmatoteuthis	Stigmatoteuthis dofleini	Yes					/					Counterillumination (S)	Norman and Lu, 2000; Thomas et al., 2017; Otjacques et al., 2023
Animalia	Mollusca	Cephalopoda	Oegopsida	Histioteuthidae	Stigmatoteuthis	Stigmatoteuthis arcturi	Yes					/						Norman and Lu, 2000; Otjacques et al., 2023
Animalia	Mollusca	Cephalopoda	Oegopsida	Histioteuthidae	Stigmatoteuthis	Stigmatoteuthis hoylei	Yes					/						Norman and Lu, 2000; Otjacques et al., 2023
Animalia	Mollusca	Cephalopoda	Oegopsida	Ancistrocheiridae	Ancistrocheirus	Ancistrocheirus lesueurii	Yes					/						Norman and Lu, 2000; Otjacques et al., 2023
Animalia	Mollusca	Cephalopoda	Oegopsida	Batoteuthidae	Batoteuthis	Batoteuthis skolops	Yes					/						Otjacques et al., 2023
Animalia	Mollusca	Cephalopoda	Oegopsida	Brachioteuthidae	Brachioteuthis	Brachioteuthis linkovskyi	Yes					/						Lipinski, 2001; Otjacques et al., 2023
Animalia	Mollusca	Cephalopoda	Oegopsida	Brachioteuthidae	Brachioteuthis	Brachioteuthis beanii	Yes					/						Shea et al., 2020; Otjacques et al., 2023
Animalia	Mollusca	Cephalopoda	Oegopsida	Brachioteuthidae	Brachioteuthis	Brachioteuthis picta	Yes					/						Otjacques et al., 2023
Animalia	Mollusca	Cephalopoda	Oegopsida	Brachioteuthidae	Brachioteuthis	Brachioteuthis riisei	Yes					/						Otjacques et al., 2023
Animalia	Mollusca	Cephalopoda	Oegopsida	Brachioteuthidae	Slosarczykovia	Slosarczykovia circumantarctica	Yes					/						Lipinski, 2001; Otjacques et al., 2023
Animalia	Mollusca	Cephalopoda	Vampyromorpha	Vampyroteuthidae	Vampyroteuthis	Vampyroteuthis infernalis	Yes	Blue	460 nm	Coelenterazine	Symplectin-like	A0A2Z5EQ29 / MF631042.1		Yes	Nervous (mechanical)		Smoke screen/cloud (S)	Herring et al., 1994; Robison et al., 2003; Haddock et al., 2010; Francis et al., 2017; Otjacques et al., 2023
Animalia	Mollusca	Cephalopoda	Octopoda	Amphitretidae	Bolitaena	Bolitaena pygmaea	Yes	Green				/		Yes	Nervous (physiological)		Sexual recognition/courtship display (S)	Robison and Young, 1981; Otjacques et al., 2023
Animalia	Mollusca	Cephalopoda	Octopoda	Amphitretidae	Japetella	Japetella diaphana	Yes	Green	505 nm			/		Yes	Nervous (physiological)		Sexual recognition/courtship display (S)	Robison and Young, 1981; Herring, 1983, 2000, 2007; Herring et al., 1987; Otjacques et al., 2023
Animalia	Mollusca	Cephalopoda	Octopoda	Amphitretidae	Japetella	Japetella heathi	Yes					/						Otjacques et al., 2023
Animalia	Mollusca	Cephalopoda	Octopoda	Amphitretidae	Japetella	Japetella prismatica	Yes					/						Otjacques et al., 2023
Animalia	Mollusca	Cephalopoda	Octopoda	Stauroteuthidae	Stauroteuthis	Stauroteuthis syrtensis	Yes	Blue	470 nm			/		Yes	Nervous (mechanical)		Startle effect (S) / Prey attraction (S) / Intraspecific communication (S)	Johnsen et al., 1999; Otjacques et al., 2023
Animalia	Mollusca	Cephalopoda	Octopoda	Cirroteuthidae	Cirroteuthis	Cirroteuthis muelleri	Yes					/						Otjacques et al., 2023
Animalia	Mollusca	Cephalopoda	Octopoda	Cirroteuthidae	Cirrothauma	Cirrothauma magna	Yes					/						Otjacques et al., 2023
Animalia	Mollusca	Cephalopoda	Octopoda	Cirroteuthidae	Cirrothauma	Cirrothauma murrayi	Yes					/						Otjacques et al., 2023
Animalia	Mollusca	Cephalopoda	Spirulida	Spirulidae	Spirula	Spirula spirula	Yes	Blue	471 nm			/						Herring et al., 1981; Herring, 1983; Norman and Lu, 2000; Otjacques et al., 2023
Animalia	Mollusca	Cephalopoda	Bathyteuthida	Chtenopterygidae	Chtenopteryx	Chtenopteryx sicula	Yes	Violet	425 nm			/					Intraspecific communication (S)	Herring, 1983; Herring et al., 1994; Herring, 2007; Norman and Lu, 2000; Otjacques et al., 2023
Animalia	Mollusca	Cephalopoda	Bathyteuthida	Chtenopterygidae	Chtenopteryx	Chtenopteryx sepioloides	Yes					/						Otjacques et al., 2023
Animalia	Mollusca	Cephalopoda	Bathyteuthida	Bathyteuthidae	Bathyteuthis	Bathyteuthis abyssicola	Yes					/						Norman and Lu, 2000; Otjacques et al., 2023
Animalia	Mollusca	Cephalopoda	Bathyteuthida	Bathyteuthidae	Bathyteuthis	Bathyteuthis bacidifera	Yes					/						Norman and Lu, 2000; Otjacques et al., 2023
Animalia	Mollusca	Cephalopoda	Bathyteuthida	Bathyteuthidae	Bathyteuthis	Bathyteuthis berryi	Yes					/						Norman and Lu, 2000; Otjacques et al., 2023
Animalia	Mollusca	Cephalopoda	Bathyteuthida	Bathyteuthidae	Bathyteuthis	Bathyteuthis numerosa	Yes					/						Judkins et al., 2020; Otjacques et al., 2023
Animalia	Chaetognatha	Sagittoidea	Phragmophora	Eukrohniidae	Eukronia	Eukronia fowleri	Yes			Coelenterazine	Luciferase	/		Yes			Startle effect (S) / Stunning prey (S)	Thuesen et al., 2010
Animalia	Chaetognatha	Sagittoidea	Aphragmophora	Sagittidae	Caecosagitta	Caecosagitta macrocephala	Yes	Blue	472 nm	Coelenterazine	Luciferase	/		Yes			Smoke screen/cloud (S) / Stunning prey (S)	Widder, 1999; Haddock et al., 2010; Thuesen et al., 2010
Animalia	Echinodermata	Ophiuroidea	Amphilepidida	Amphiuridae	Amphipholis	Amphipholis squamata	Yes	Green	510 nm			/	Ca2+	Yes	Nervous (physiological)	Acetylcholine (+) / ADP (+) / ATP (+) / SALFamide (+) / GABA (-) / Glycine (-) / Serotonine (-) / cetecholamine (-)	Aposematism (D) / Distractive body part/sacrificial lure (S) / Schooling/Aggregation (S)	Harvey, 1926a; Gotto, 1963; Brehm and Morin, 1977; Herring, 1983, 1995; De Bremaeker et al., 1996, 1999, 2000; Deheyn et al., 1996; 1998, 1999, 2000a,b,c; Mallefet, 2005, 2009; Jones and Mallefet, 2013
Animalia	Echinodermata	Ophiuroidea	Amphilepidida	Amphiuridae	Amphiura	Amphiura filiformis	Yes	Blue	475 nm	Coelenterazine	Luciferase	/	Ca2+	Yes	Nervous (physiological)	Acetylcholine (+) / Tryptamine (+) / Dopamine (+) / Octopamine (+) / Taurine (+) / Serotonine (+)	Distractive body part/sacrificial lure (S)	Gotto, 1963; Herring, 1995; Dewael and Mallefet, 2002a,b; Vanderlinden et al., 2004, 2010; Vanderlinden and Mallefet, 2004; Mallefet, 2005, 2009; Shimomura, 2012; Delroisse et al., 2017; Mallefet et al., 2020; Tessler et al., 2020; Delroisse et al., 2021a
Animalia	Echinodermata	Ophiuroidea	Amphilepidida	Amphiuridae	Amphiura	Amphiura arcystata	Yes	Blue				/			Nervous (physiological)	Acetylcholine (+)		Mallefet et al., 2004b; Mallefet, 2005; Jones and Mallefet, 2013
Animalia	Echinodermata	Ophiuroidea	Amphilepidida	Amphiuridae	Amphiura	Amphiura magellanica	Yes					/						Mallefet et al., 2004a; Mallefet, 2005
Animalia	Echinodermata	Ophiuroidea	Amphilepidida	Amphiuridae	Amphiura	Amphiura kandai	Yes					/						Murakami, 1942; Gotto, 1963; Herring, 1995; Mallefet, 2005
Animalia	Echinodermata	Ophiuroidea	Amphilepidida	Amphiuridae	Amphiura	Amphiura grandisquama	Yes	Green	525 nm			/						Herring, 1983, 1995; Mallefet, 2005
Animalia	Echinodermata	Ophiuroidea	Amphilepidida	Amphiuridae	Amphiura	Amphiura luetkeni	Yes			Coelenterazine	Luciferase	/						Mallefet and Fujita, 2014
Animalia	Echinodermata	Ophiuroidea	Amphilepidida	Amphiuridae	Amphiura	Amphiura constricta	Yes					/						Mallefet et al., 2004a; Mallefet, 2005
Animalia	Echinodermata	Ophiuroidea	Amphilepidida	Amphiuridae	Acrocnida	Acrocnida brachiata	Yes	Blue				/						Herring, 1995; Mallefet, 2005
Animalia	Echinodermata	Ophiuroidea	Amphilepidida	Amphilimnidae	Amphilimna	Amphilimna transacta	Yes	Blue				/						Mallefet, 2009
Animalia	Echinodermata	Ophiuroidea	Amphilepidida	Ophiopsilidae	Ophiopsila	Ophiopsila aranea	Yes	Green				/	Ca2+		Nervous (physiological)	Acetylcholine (+)	Aposematism (S) / Burglar alarm (S)	Gotto, 1963; Herring, 1995; Dewael and Mallefet, 2001, 2002b; Mallefet, 2009; Jones and Mallefet, 2010, 2012b, 2013
Animalia	Echinodermata	Ophiuroidea	Amphilepidida	Ophiopsilidae	Ophiopsila	Ophiopsila californica	Yes	Green	510 nm		Ophiopsilin	/	Ca2+	Yes	Nervous (physiological)	Acetylcholine (+) / Tryptamine (+)	Aposematism (S) / Stunning prey (S)	Brehm and Morin, 1977; Shimomura, 1986; Herring, 1983, 1995; Morin, 1983; Dewael and Mallefet, 2001, 2002b; Vanderlinden and Mallefet, 2004; Mallefet, 2009; Jones and Mallefet, 2013; Delroisse et al., 2021a
Animalia	Echinodermata	Ophiuroidea	Amphilepidida	Ophiopsilidae	Ophiopsila	Ophiopsila multipapillata	Yes					/						Guille, 1983
Animalia	Echinodermata	Ophiuroidea	Amphilepidida	Ophiopsilidae	Ophiopsila	Ophiopsila riseii	Yes	Green				/					Aposematism (S)	Grober, 1988a,b; Herring, 1995; Mallefet, 2009
Animalia	Echinodermata	Ophiuroidea	Amphilepidida	Ophiopsilidae	Ophiopsila	Ophiopsila pantherina	Yes	Green				/						Hui et al., 2014
Animalia	Echinodermata	Ophiuroidea	Amphilepidida	Ophiopsilidae	Ophiopsila	Ophiopsila annulosa	Yes					/						Gotto, 1963; Herring, 1974, 1995
Animalia	Echinodermata	Ophiuroidea	Amphilepidida	Ophiopsilidae	Ophiopsila	Ophiopsila polyacantha	Yes	Green				/						Okanishi and Fujii, 2020
Animalia	Echinodermata	Ophiuroidea	Amphilepidida	Ophiopsilidae	Ophiopsila	Ophiopsila xmasilluminans	Yes	Green				/					Distractive body part/sacrificial lure (S)	Okanishi et al., 2019
Animalia	Echinodermata	Ophiuroidea	Amphilepidida	Ophiopholidae	Ophiopholis	Ophiopholis longispina	Yes	Green	511 nm			/						Herring, 1995; Mallefet, 2005
Animalia	Echinodermata	Ophiuroidea	Amphilepidida	Ophionereididae	Ophiochiton	Ophiochiton ternispinus	Yes	Blue	470 nm			/						Johnsen et al., 2012
Animalia	Echinodermata	Ophiuroidea	Amphilepidida	Ophionereididae	Ophionereis	Ophionereis fasciata	Yes					/			Nervous (mechanical/physiological)	Acetylcholine (+) / GABA (+)	Aposematism (S)	Herring, 1995; Mallefet et al., 2004a
Animalia	Echinodermata	Ophiuroidea	Amphilepidida	Ophionereididae	Ophionereis	Ophionereis schayeri	Yes	Green				/			Nervous (mechanical/physiological)	Acetylcholine (+) / GABA (+)	Aposematism (S) / Distractive body part/sacrificial lure (S)	Herring, 1995; Mallefet et al., 2004a; Mallefet, 2009
Animalia	Echinodermata	Ophiuroidea	Amphilepidida	Hemieuryalidae	Ophioplocus	Ophioplocus bispinosus	Yes					/						Mallefet et al., 2004a
Animalia	Echinodermata	Ophiuroidea	Ophiacanthida	Ophiacanthidae	Ophiacantha	Ophiacantha aculeata	Yes	Green	510 nm			/			Nervous (mechanical/physiological)	Acetylcholine (+)		Herring, 1974, 1995; Mallefet, 2005
Animalia	Echinodermata	Ophiuroidea	Ophiacanthida	Ophiacanthidae	Ophiacantha	Ophiacantha antarctica	Yes					/						Raymond and DeVries, 1976
Animalia	Echinodermata	Ophiuroidea	Ophiacanthida	Ophiacanthidae	Ophiacantha	Ophiacantha brachygnatha	Yes	Green				/						Mallefet, 2009
Animalia	Echinodermata	Ophiuroidea	Ophiacanthida	Ophiacanthidae	Ophiacantha	Ophiacantha crassidens	Yes					/						Herring, 1995; Mallefet, 2005
Animalia	Echinodermata	Ophiuroidea	Ophiacanthida	Ophiacanthidae	Ophiacantha	Ophiacantha smitti	Yes					/						Herring, 1995; Mallefet, 2005
Animalia	Echinodermata	Ophiuroidea	Ophiacanthida	Ophiacanthidae	Ophiacantha	Ophiacantha bidentata	Yes	Blue				/			Nervous (mechanical)			Gotto, 1963; Herring, 1974, 1995; Mallefet, 2005
Animalia	Echinodermata	Ophiuroidea	Ophiacanthida	Ophiacanthidae	Ophiacantha	Ophiacantha densa	Yes					/						Herring, 1995; Mallefet, 2005
Animalia	Echinodermata	Ophiuroidea	Ophiacanthida	Ophiacanthidae	Ophiacantha	Ophiacantha simulans	Yes	Blue-green	500 nm			/						Herring, 1983, 1995; Mallefet, 2005
Animalia	Echinodermata	Ophiuroidea	Ophiacanthida	Ophiacanthidae	Ophiacantha	Ophiacantha abyssicola	Yes					/						Herring, 1995; Mallefet, 2005
Animalia	Echinodermata	Ophiuroidea	Ophiacanthida	Ophiacanthidae	Ophioplinthaca	Ophioplinthaca chelys	Yes					/						Herring, 1995; Mallefet, 2005
Animalia	Echinodermata	Ophiuroidea	Ophiacanthida	Ophiacanthidae	Ophiosabine	Ophiosabine cuspidata	Yes	Green	505 nm			/						Herring, 1983, 1995; Mallefet, 2005
Animalia	Echinodermata	Ophiuroidea	Ophiacanthida	Ophiacanthidae	Ophiosabine	Ophiosabine aristata	Yes	Green	505 nm			/						Herring, 1983, 1995; Mallefet, 2005
Animalia	Echinodermata	Ophiuroidea	Ophiacanthida	Ophiacanthidae	Ophiolimna	Ophiolimna bairdi	Yes					/						Herring, 1995; Mallefet, 2005
Animalia	Echinodermata	Ophiuroidea	Ophiacanthida	Ophiotomidae	Ophiomitra	Ophiomitra spinea	Yes					/						Herring, 1995; Mallefet, 2005
Animalia	Echinodermata	Ophiuroidea	Ophiacanthida	Ophiotomidae	Ophiocomina	Ophiocomina nigra	Yes					/					Aposematism (S)	Jones and Mallefet, 2012a, 2013
Animalia	Echinodermata	Ophiuroidea	Ophiacanthida	Ophiodermatidae	Ophiarachnella	Ophiarachnella ramsayi	Yes					/						Herring, 1995; Mallefet, 2005
Animalia	Echinodermata	Ophiuroidea	Ophioleucida	Ophioleucidae	Ophioleuce	Ophioleuce seminudum	Yes	Blue				/						Wilson, 2006; Mallefet, 2009
Animalia	Echinodermata	Ophiuroidea	Ophiurida	Ophiomusaidae	Ophiomusa	Ophiomusa lymani	Yes	Blue	455 nm			/						Herring, 1983, 1995; Mallefet, 2009
Animalia	Echinodermata	Ophiuroidea	Ophiurida	Ophiopyrgidae	Ophioplinthus	Ophioplinthus tessellata	Yes					/						Herring, 1995; Mallefet, 2005
Animalia	Echinodermata	Ophiuroidea	Ophiurida	Ophiopyrgidae	Ophiuroglypha	Ophiuroglypha irrorata concreta	Yes					/						Herring, 1995; Mallefet, 2005
Animalia	Echinodermata	Ophiuroidea	Ophiurida	Ophiuridae	Ophiura	Ophiura mundata	Yes					/						Herring, 1995, Mallefet, 2005
Animalia	Echinodermata	Ophiuroidea	Ophioscolecida	Ophioscolecidae	Ophioscolex	Ophioscolex glacialis	Yes					/						Gotto, 1963; Herring, 1974, 1995
Animalia	Echinodermata	Holothuroidea	Persiculida	Gephyrothuriidae	Gephyrothuria	Gephyrothuria alcocki	Yes	Blue-green				/						Bessho-Uehara et al., 2023
Animalia	Echinodermata	Holothuroidea	Persiculida	Gephyrothuriidae	Paroriza	Paroriza pallens	Yes	Blue				/						Herring, 1995; Bessho-Uehara et al., 2023
Animalia	Echinodermata	Holothuroidea	Persiculida	Unassigned	Hansenothuria	Hansenothuria benti	Yes	Blue	475 nm			/						Johnsen et al., 2012; Bessho-Uehara et al., 2023
Animalia	Echinodermata	Holothuroidea	Persiculida	Molpadiodemidae	Molpadiodemas	Molpadiodemas villosus	Yes	Blue-green	495 nm			/						Herring, 1983, 1995; Bessho-Uehara et al., 2023
Animalia	Echinodermata	Holothuroidea	Holothuriida	Mesothuriidae	Zygothuria	Zygothuria lactea	Yes	Blue				/						Herring, 1995; Bessho-Uehara et al., 2023
Animalia	Echinodermata	Holothuroidea	Holothuriida	Mesothuriidae	Mesothuria	Mesothuria maroccana	Yes	Blue				/						Herring, 1995; Bessho-Uehara et al., 2023
Animalia	Echinodermata	Holothuroidea	Molpadida	Molpadiidae	Molpadida	Molpadida musculus	Yes	Blue				/						Bessho-Uehara et al., 2023
Animalia	Echinodermata	Holothuroidea	Synallactida	Synallactidae	Synallactes	Synallactes crucifera	Yes	Blue				/						Bessho-Uehara et al., 2023
Animalia	Echinodermata	Holothuroidea	Synallactida	Synallactidae	Scotothuria	Scotothuria herringi	Yes	Blue				/						Herring, 1995; Bessho-Uehara et al., 2023
Animalia	Echinodermata	Holothuroidea	Synallactida	Synallactidae	Paelopatides	Paelopatides gigantea	Yes	Blue				/						Herring, 1995; Bessho-Uehara et al., 2023
Animalia	Echinodermata	Holothuroidea	Synallactida	Synallactidae	Paelopatides	Paelopatides grisea	Yes	Blue	475 nm			/						Herring, 1995; Bessho-Uehara et al., 2023
Animalia	Echinodermata	Holothuroidea	Elasipodida	Pelagothuriidae	Enypniastes	Enypniastes eximia	Yes	Blue	470 nm			/			Nervous (mechanical)		Sacrificial tag (S) / Burglar alarm (S)	Robison, 1992; Herring, 1995; Johnsen et al., 2012; Bessho-Uehara et al., 2023
Animalia	Echinodermata	Holothuroidea	Elasipodida	Pelagothuriidae	Pelagothuria	Pelagothuria natatrix	Yes	Blue	472 nm			/						Herring, 1995; Bessho-Uehara et al., 2023
Animalia	Echinodermata	Holothuroidea	Elasipodida	Elpidiidae	Achlyonice	Achlyonice ecalcarea	Yes	Blue				/						Bessho-Uehara et al., 2023
Animalia	Echinodermata	Holothuroidea	Elasipodida	Elpidiidae	Penilpidia	Penilpidia ludwigi	Yes	Blue	463 nm			/						Herring, 1995; Bessho-Uehara et al., 2023
Animalia	Echinodermata	Holothuroidea	Elasipodida	Elpidiidae	Elpidia	Elpidia glacialis	Yes					/						Herring, 1995; Bessho-Uehara et al., 2023
Animalia	Echinodermata	Holothuroidea	Elasipodida	Elpidiidae	Amperima	Amperima furcata	Yes	Blue				/						Bessho-Uehara et al., 2023
Animalia	Echinodermata	Holothuroidea	Elasipodida	Elpidiidae	Amperima	Amperima rosea	Yes	Blue				/						Herring, 1995; Bessho-Uehara et al., 2023
Animalia	Echinodermata	Holothuroidea	Elasipodida	Elpidiidae	Scotoplanes	Scotoplanes globosa	Yes	Blue	463 nm			/						Herring, 1995; Johnsen et al., 2012; Bessho-Uehara et al., 2023
Animalia	Echinodermata	Holothuroidea	Elasipodida	Elpidiidae	Peniagone	Peniagone azorica	Yes	Blue				/						Bessho-Uehara et al., 2023
Animalia	Echinodermata	Holothuroidea	Elasipodida	Elpidiidae	Peniagone	Peniagone diaphana	Yes	Blue	463 nm			/						Herring, 1995; Johnsen et al., 2012; Bessho-Uehara et al., 2023
Animalia	Echinodermata	Holothuroidea	Elasipodida	Elpidiidae	Peniagone	Peniagone vitrea	Yes	Blue				/						Herring, 1995; Bessho-Uehara et al., 2023
Animalia	Echinodermata	Holothuroidea	Elasipodida	Elpidiidae	Peniagone	Peniagone thieli	Yes	Blue				/	Fe2+		Nervous (physiological)			Herring, 1974, 1995; Bessho-Uehara et al., 2023
Animalia	Echinodermata	Holothuroidea	Elasipodida	Elpidiidae	Kolga	Kolga hyalina	Yes	Blue				/	Fe2+		Nervous (physiological)			Herring, 1974, 1995; Bessho-Uehara et al., 2023
Animalia	Echinodermata	Holothuroidea	Elasipodida	Laetmogonidae	Pannychia	Pannychia moseleyi	Yes	Blue	465 nm			/						Herring, 1995; Bessho-Uehara et al., 2023
Animalia	Echinodermata	Holothuroidea	Elasipodida	Laetmogonidae	Laetmogone	Laetmogone violacea	Yes	Blue	470 nm			/	Fe2+		Nervous (physiological)			Herring, 1974, 1995; Bessho-Uehara et al., 2023
Animalia	Echinodermata	Holothuroidea	Elasipodida	Laetmogonidae	Laetmogone	Laetmogone maculata	Yes	Blue				/						Bessho-Uehara et al., 2023
Animalia	Echinodermata	Holothuroidea	Elasipodida	Laetmogonidae	Benthogone	Benthogone rosea	Yes	Blue	480 nm			/			Nervous (physiological)			Herring, 1974, 1983, 1995; Bessho-Uehara et al., 2023
Animalia	Echinodermata	Holothuroidea	Elasipodida	Laetmogonidae	Psychropotes	Psychropotes scotiae	Yes	Blue				/						Bessho-Uehara et al., 2023
Animalia	Echinodermata	Holothuroidea	Elasipodida	Psychropotidae	Psychropotes	Psychropotes semperiana	Yes	Blue				/						Herring, 1995; Bessho-Uehara et al., 2023
Animalia	Echinodermata	Holothuroidea	Elasipodida	Psychropotidae	Psychropotes	Psychropotes depressa	Yes	Blue	475 nm			/			Nervous (physiological)			Herring, 1974, 1983, 1995; Bessho-Uehara et al., 2023
Animalia	Echinodermata	Holothuroidea	Elasipodida	Psychropotidae	Psychropotes	Psychropotes longicauda	Yes	Blue				/						Bessho-Uehara et al., 2023
Animalia	Echinodermata	Holothuroidea	Elasipodida	Psychropotidae	Benthodytes	Benthodytes typica	Yes	Blue	470 nm			/						Herring, 1983; 1995; Bessho-Uehara et al., 2023
Animalia	Echinodermata	Holothuroidea	Elasipodida	Psychropotidae	Benthodytes	Benthodytes lingua	Yes	Blue				/						Herring, 1995; Bessho-Uehara et al., 2023
Animalia	Echinodermata	Asteroidea	Paxillosida	Astropectinidae	Dytaster	Dytaster grandis	Yes					/						Herring, 1995
Animalia	Echinodermata	Asteroidea	Paxillosida	Astropectinidae	Dytaster	Dytaster insignis	Yes					/						Herring, 1995
Animalia	Echinodermata	Asteroidea	Paxillosida	Astropectinidae	Plutonaster	Plutonaster bifrons	Yes	Green	525 nm			/						Herring, 1983; Johnsen et al., 2012
Animalia	Echinodermata	Asteroidea	Paxillosida	Astropectinidae	Plutonaster	Plutonaster agassizi notatus	Yes	Green	525 nm			/			Nervous (physiological)			Herring, 1974, 1995
Animalia	Echinodermata	Asteroidea	Paxillosida	Astropectinidae	Plutonaster	Plutonaster intermedius	Yes					/						Herring, 1995
Animalia	Echinodermata	Asteroidea	Paxillosida	Benthopectinidae	Pectinaster	Pectinaster filholi	Yes	Blue				/			Nervous (physiological)			Herring, 1974, 1995
Animalia	Echinodermata	Asteroidea	Paxillosida	Benthopectinidae	Benthopecten	Benthopecten simplex	Yes					/						Herring, 1995
Animalia	Echinodermata	Asteroidea	Paxillosida	Benthopectinidae	Pontaster	Pontaster tenuispinus	Yes					/						Herring, 1995
Animalia	Echinodermata	Asteroidea	Forcipulatida	Pedicellasteridae	Hydrasterias	Hydrasterias ophidion	Yes	Blue				/			Nervous (mechanical)			Herring, 1974, 1995
Animalia	Echinodermata	Asteroidea	Forcipulatida	Zoroasteridae	Zoroaster	Zoroaster fulgens	Yes					/						Herring, 1995
Animalia	Echinodermata	Asteroidea	Brisingida	Freyellidae	Freyella	Freyella elegans	Yes					/						Herring, 1995
Animalia	Echinodermata	Asteroidea	Brisingida	Brisingidae	Brisinga	Brisinga endecacnemos	Yes					/						Herring, 1995
Animalia	Echinodermata	Asteroidea	Brisingida	Brisingidae	Hymenodiscus	Hymenodiscus coronata	Yes	Violet	450 nm			/						Herring, 1983, 1995
Animalia	Echinodermata	Asteroidea	Brisingida	Brisingidae	Novodinia	Novodinia americana	Yes					/						Birk et al., 2018
Animalia	Echinodermata	Asteroidea	Velatida	Pterasteridae	Pteraster	Pteraster personatus	Yes					/						Herring, 1995
Animalia	Echinodermata	Asteroidea	Velatida	Pterasteridae	Hymenaster	Hymenaster anomalus	Yes					/						Herring, 1995
Animalia	Echinodermata	Asteroidea	Velatida	Pterasteridae	Hymenaster	Hymenaster pellucidus	Yes	Blue	475 nm			/						Herring, 1983, 1995
Animalia	Echinodermata	Asteroidea	Velatida	Pterasteridae	Hymenaster	Hymenaster roseus	Yes					/						Herring, 1995
Animalia	Echinodermata	Asteroidea	Velatida	Pterasteridae	Hymenaster	Hymenaster rex	Yes					/						Herring, 1995
Animalia	Echinodermata	Asteroidea	Velatida	Pterasteridae	Hymenaster	Hymenaster koehleri	Yes					/						Martini et al., 2019
Animalia	Echinodermata	Asteroidea	Velatida	Pterasteridae	Diplopteraster	Diplopteraster multipes	Yes	Blue				/			Nervous (mechanical)			Herring, 1974, 1995; Birk et al., 2018
Animalia	Echinodermata	Crinoidea	Comatulida	Thalassometridae	Thalassometra	Thalassometra lusitanica	Yes	Blue-green	485 nm			/						Herring, 1983, 1995
Animalia	Echinodermata	Crinoidea	Comatulida	Thalassometridae	Thalassometra	Thalassometra gracilis	Yes			Coelenterazine		/			Nervous (physiological)	Adrenaline (+)		Mallefet et al., 2023
Animalia	Echinodermata	Crinoidea	Comatulida	Thalassometridae	Stiremetra	Stiremetra breviradia	Yes					/						Mallefet et al., 2023
Animalia	Echinodermata	Crinoidea	Comatulida	Bathycrinidae	Monachocrinus	Monachocrinus aotearoa	Yes					/						Mallefet et al., 2023
Animalia	Echinodermata	Crinoidea	Comatulida	Atelecrinidae	Adelatelecrinus	Adelatelecrinus vallatus	Yes					/						Mallefet et al., 2023
Animalia	Echinodermata	Crinoidea	Comatulida	Pentametrocrinidae	Thaumatocrinus	Thaumatocrinus jungerseni	Yes	Blue-green		Luciferin	Luciferase	/			Nervous (physiological)	Acetylcholine (+)		Herring, 1974, 1995
Animalia	Echinodermata	Crinoidea	Isocrinida	Isocrinidae	Neocrinus	Neocrinus decorus	Yes					/						Johnsen et al., 2012
Animalia	Echinodermata	Crinoidea	Isocrinida	Isselicrinidae	Endoxocrinus	Endoxocrinus wyvillethomsoni	Yes					/						Herring, 1995
Animalia	Hemichordata	Enteropneusta	Enteropneusta	Ptychoderidae	Ptychodera	Ptychodera flava	Yes	Green	528 nm	Tetrabromohydroquinone / Riboflavin	Luciferase	/			Nervous (mechanical/electrical)			Baxter and Pickens, 1964; Kanakubo et al., 2005; Haddock et al., 2010; Delroisse et al., 2021a
Animalia	Hemichordata	Enteropneusta	Enteropneusta	Ptychoderidae	Balanoglossus	Balanoglossus gigas	Yes	Blue		Luciferin	Luciferase	/			Nervous (mechanical/electrical)			Dure and Cormier, 1963; Baxter and Pickens, 1964; Delroisse et al., 2021a
Animalia	Hemichordata	Enteropneusta	Enteropneusta	Ptychoderidae	Balanoglossus	Balanoglossus clavigerus	Yes					/			Nervous (mechanical)			Baxter and Pickens, 1964
Animalia	Hemichordata	Enteropneusta	Enteropneusta	Ptychoderidae	Balanoglossus	Balanoglossus misakiensis	Yes					/			Nervous (mechanical)			Baxter and Pickens, 1964
Animalia	Hemichordata	Enteropneusta	Enteropneusta	Ptychoderidae	Glossobalanus	Glossobalanus minutus	Yes					/			Nervous (mechanical)			Harvey, 1926
Animalia	Chordata	Thaliacea	Pyrosomatida	Pyrosomatidae	Pyrosoma	Pyrosoma atlanticum	Yes	Blue-green	485 nm	Coelenterazine	Luciferase	/		Yes	Nervous (mechanical/electrical)		Startle effect (S) / Misdirectional effect (S) / Intraspecific communication (S)	Nicol, 1958a; Swift et al., 1977; Latz et al., 1988; Bowlby et al., 1990; Delroisse et al., 2017; Martini and Haddock, 2017; Tessler et al., 2020; Delroisse et al., 2021a
Animalia	Chordata	Thaliacea	Pyrosomatida	Pyrosomatidae	Pyrosomella	Pyrosomella verticillata	Yes					/		Yes	Nervous (mechanical/electrical)		Startle effect (S) / Misdirectional effect (S) / Intraspecific communication (S)	Bowlby et al., 1990; Tessler et al., 2020
Animalia	Chordata	Thaliacea	Pyrosomatida	Pyrosomatidae	Pyrostremma	Pyrostremma spinosum	Yes	Blue-green	485 - 487 nm			/						Nicol, 1958a; Swift et al., 1977
Animalia	Chordata	Thaliacea	Doliolida	Paradoliopsidae	Paradoliopsis	Paradoliopsis harbisoni	Yes					/						Haddock et al., 2010; Martini and Haddock, 2017
Animalia	Chordata	Thaliacea	Doliolida	Doliolunidae	Pseudusa	Pseudusa bostigrinus	Yes					/						Haddock et al., 2010; Martini and Haddock, 2017
Animalia	Chordata	Thaliacea	Doliolida	Doliopsidae	Doliolula	Doliolula equus	Yes	Blue				/						Robison et al., 2005; Martini and Haddock, 2017
Animalia	Chordata	Ascidiacea	Aplousobranchia	Clavelinidae	Clavelina	Clavelina miniata	Yes	Green	535 nm			/		Yes	Nervous (mechanical)			Aoki et al., 1989; Hirose et al., 1996; Chiba et al., 1998; Hirose, 2009; Haddock et al., 2010
Animalia	Chordata	Appendicularia	Copelata	Oikopleuridae	Oikopleura	Oikopleura dioica	Yes	Blue-green				/		Yes	Nervous (mechanical)			Galt and Sykes, 1983; Galt et al., 1985; Buskey and Swift, 1990; Flood, 2005
Animalia	Chordata	Appendicularia	Copelata	Oikopleuridae	Oikopleura	Oikopleura vanhoeffeni	Yes					/		Yes	Nervous (mechanical)			Galt et al., 1985; Buskey, 1992; Flood, 2005
Animalia	Chordata	Appendicularia	Copelata	Oikopleuridae	Oikopleura	Oikopleura rufescens	Yes	Blue-green				/		Yes	Nervous (mechanical)			Galt et al., 1985
Animalia	Chordata	Appendicularia	Copelata	Oikopleuridae	Oikopleura	Oikopleura labradoriensis	Yes	Blue-green		Coelenterazine	Luciferase	/		Yes	Nervous (mechanical)			Galt and Sykes, 1983; Galt et al., 1985; Buskey, 1992; Swift et al., 1995; Flood, 2005; Haddock et al., 2010
Animalia	Chordata	Appendicularia	Copelata	Oikopleuridae	Oikopleura	Oikopleura albicans	Yes					/		Yes				Galt et al., 1985; Flood, 2005
Animalia	Chordata	Appendicularia	Copelata	Oikopleuridae	Oikopleura	Oikopleura gaussica	Yes					/		Yes				Galt et al., 1985
Animalia	Chordata	Appendicularia	Copelata	Oikopleuridae	Oikopleura	Oikopleura parva	Yes					/		Yes				Galt et al., 1985; Flood, 2005
Animalia	Chordata	Appendicularia	Copelata	Oikopleuridae	Oikopleura	Oikopleura cophocerca	Yes					/		Yes				Galt et al., 1985; Flood, 2005
Animalia	Chordata	Appendicularia	Copelata	Oikopleuridae	Oikopleura	Oikopleura gorskyi	Yes					/		Yes				Flood, 2005
Animalia	Chordata	Appendicularia	Copelata	Oikopleuridae	Oikopleura	Oikopleura inflata	Yes					/		Yes				Flood, 2005
Animalia	Chordata	Appendicularia	Copelata	Oikopleuridae	Oikopleura	Oikopleura villafrancae	Yes					/		Yes				Flood, 2005
Animalia	Chordata	Appendicularia	Copelata	Oikopleuridae	Folia	Folia gracilis	Yes					/		Yes				Galt et al., 1985
Animalia	Chordata	Appendicularia	Copelata	Oikopleuridae	Folia	Folia mediterranea	Yes					/		Yes				Galt et al., 1985
Animalia	Chordata	Appendicularia	Copelata	Oikopleuridae	Stegosoma	Stegosoma magnum	Yes	Blue-green				/		Yes	Nervous (mechanical)			Galt et al., 1985
Animalia	Chordata	Teleostei	Anguilliformes	Congridae	Lumiconger	Lumiconger arafura	Yes (Symbiotic with Vibrio harveyi)	Blue-green	490 nm	Bacterial luciferin	Bacterial luciferase	P07740 / M10961.1		Yes				Castle and Paxton, 1984; Paitio et al., 2016
Animalia	Chordata	Teleostei	Batrachoidiformes	Batrachoididae	Porichthys	Porichthys notatus	Yes	Green	501 nm	Vargulin	Luciferase	/		Yes	Nervous (mechanical/electrical/physiological)	Adrenaline (+) / Noradrenaline (+)	Counterillumination (S) / Mimicry (S) / Sexual recognition/courtship display (S) / Attractive lure (S)	Greene and Greene, 1924; Clarke, 1963; Nicol, 1969; Strum, 1969a,b; Baguet and Case, 1971; Tsuji et al., 1971, 1972; Anctil and Case, 1976; Warner and Case, 1980; Christophe and Baguet, 1983; Widder et al., 1983; Walker and Rosenblatt, 1988; Mensinger and Case, 1990, 1991; Mensinger, 1995; Harper and Case, 1999; Delroisse et al., 2021a
Animalia	Chordata	Teleostei	Batrachoidiformes	Batrachoididae	Porichthys	Porichthys porosissimus	Yes			Vargulin	Luciferase	/					Sexual recognition/courtship display (S)	Shoemaker, 1957; Cormier et al., 1967; Tsuji et al., 1971; Warner and Case, 1980; Walker and Rosenblatt, 1988
Animalia	Chordata	Teleostei	Batrachoidiformes	Batrachoididae	Porichthys	Porichthys myriaster	Yes					/		Yes	Nervous (mechanical/physiological)	Noradrenaline (+)		Nicol, 1957; Baguet and Case, 1971; Tsuji et al., 1971; Anctil and Case, 1976; Nealson et al., 1986; Walker and Rosenblatt, 1988
Animalia	Chordata	Teleostei	Batrachoidiformes	Batrachoididae	Porichthys	Porichthys analis	Yes					/		Yes				Walker and Rosenblatt, 1988
Animalia	Chordata	Teleostei	Batrachoidiformes	Batrachoididae	Porichthys	Porichthys mimeticus	Yes					/		Yes				Walker and Rosenblatt, 1988
Animalia	Chordata	Teleostei	Batrachoidiformes	Batrachoididae	Porichthys	Porichthys margaritatus	Yes					/		Yes				Walker and Rosenblatt, 1988
Animalia	Chordata	Teleostei	Batrachoidiformes	Batrachoididae	Porichthys	Porichthys oculellus	Yes					/		Yes				Walker and Rosenblatt, 1988
Animalia	Chordata	Teleostei	Batrachoidiformes	Batrachoididae	Porichthys	Porichthys greenei	Yes					/		Yes				Walker and Rosenblatt, 1988
Animalia	Chordata	Teleostei	Batrachoidiformes	Batrachoididae	Porichthys	Porichthys ephippiatus	Yes					/		Yes				Walker and Rosenblatt, 1988
Animalia	Chordata	Teleostei	Acropomatiformes	Howellidae	Howella	Howella brodiei	Yes	Blue-green	495 nm			/		Yes			Counterillumination (S)	Herring, 1992; Guedotti et al., 2018
Animalia	Chordata	Teleostei	Acropomatiformes	Epigonidae	Florenciella	Florenciella lugubris	Yes	Blue				/		Yes			Smoke screen/cloud (S)	Herring, 1992; Guedotti et al., 2018
Animalia	Chordata	Teleostei	Acropomatiformes	Epigonidae	Epigonus	Epigonus macrops	Yes					/		Yes				Mayer, 1974; Herring, 1992; Ghedotti et al., 2018
Animalia	Chordata	Teleostei	Acropomatiformes	Epigonidae	Rosenblattia	Rosenblattia robusta	Yes					/						Ghedotti et al., 2018
Animalia	Chordata	Teleostei	Acropomatiformes	Pempheridae	Parapriacanthus	Parapriacanthus ransonneti	Yes	Blue	456 nm	Vargulin	Luciferase	A0A387LB08 / LC427371.1		Yes			Counterillumination (S)	Johnson et al., 1961; Haneda and Johnson, 1958; Haneda et al., 1966; Nicol, 1969; Thacker and Roje, 2009; Bessho-Uehara et al., 2020c; Delroisse et al., 2021a
Animalia	Chordata	Teleostei	Acropomatiformes	Pempheridae	Parapriacanthus	Parapriacanthus elongatus	Yes					/		Yes				Ghedotti et al., 2018
Animalia	Chordata	Teleostei	Acropomatiformes	Pempheridae	Parapriacanthus	Parapriacanthus dispar	Yes			Vargulin	Luciferase	/						Tsuji et al., 1971
Animalia	Chordata	Teleostei	Acropomatiformes	Pempheridae	Pempheris	Pempheris vanicolensis	Yes					/						Thacker and Roje, 2009
Animalia	Chordata	Teleostei	Acropomatiformes	Pempheridae	Pempheris	Pempheris ypsilychnus	Yes					/		Yes				Thacker and Roje, 2009; Ghedotti et al., 2018
Animalia	Chordata	Teleostei	Acropomatiformes	Pempheridae	Pempheris	Pempheris ornata	Yes					/						Thacker and Roje, 2009
Animalia	Chordata	Teleostei	Acropomatiformes	Pempheridae	Pempheris	Pempheris klunzingeri	Yes			Vargulin		/						Haneda et al., 1966; Thacker and Roje, 2009; Ghedotti et al., 2018
Animalia	Chordata	Teleostei	Acropomatiformes	Pempheridae	Pempheris	Pempheris affinis	Yes					/		Yes				Ghedotti et al., 2018
Animalia	Chordata	Teleostei	Acropomatiformes	Pempheridae	Pempheris	Pempheris multiradiata	Yes					/		Yes				Ghedotti et al., 2018
Animalia	Chordata	Teleostei	Acropomatiformes	Pempheridae	Pempheris	Pempheris ornata	Yes					/		Yes				Ghedotti et al., 2018
Animalia	Chordata	Teleostei	Acropomatiformes	Acropomatidae	Acropoma	Acropoma japonicum	Yes (Symbiotic with Photobacterium mandapamensis)	Blue-green	486 nm	Bacterial luciferin	Bacterial luciferase	Q05KJ1 / AB238818.1		Yes				Haneda et al., 1966; Herring, 1983; Fukasawa et al., 1988; Wada et al., 2002; Dunlap et al., 2007; Kaeding et al., 2007; Hendry and Dunlap, 2014; Ghedotti et al., 2018; Okamoto et al., 2021
Animalia	Chordata	Teleostei	Acropomatiformes	Acropomatidae	Acropoma	Acropoma hanedai	Yes (Symbiotic with Photobacterium kishitanii)			Bacterial luciferin	Bacterial luciferase	Q6VFP7 / AY341064.2		Yes				Haneda et al., 1966; Ast and Dunlap, 2005; Dunlap et al., 2007; Ghedotti et al., 2018; Okamoto et al., 2021
Animalia	Chordata	Teleostei	Acropomatiformes	Acropomatidae	Acropoma	Acropoma musorstom	Yes (Symbiotic with ?)			Bacterial luciferin	Bacterial luciferase	/						Okamoto et al., 2021
Animalia	Chordata	Teleostei	Acropomatiformes	Acropomatidae	Acropoma	Acropoma arafurensis	Yes (Symbiotic with ?)			Bacterial luciferin	Bacterial luciferase	/						Okamoto et al., 2020, 2021
Animalia	Chordata	Teleostei	Acropomatiformes	Acropomatidae	Acropoma	Acropoma argentistigma	Yes (Symbiotic with ?)			Bacterial luciferin	Bacterial luciferase	/						Okamoto et al., 2021
Animalia	Chordata	Teleostei	Acropomatiformes	Acropomatidae	Acropoma	Acropoma boholensis	Yes (Symbiotic with ?)			Bacterial luciferin	Bacterial luciferase	/						Okamoto et al., 2020, 2021
Animalia	Chordata	Teleostei	Acropomatiformes	Acropomatidae	Acropoma	Acropoma heemstrai	Yes (Symbiotic with ?)			Bacterial luciferin	Bacterial luciferase	/						Okamoto and Golani, 2018; Okamoto et al., 2021
Animalia	Chordata	Teleostei	Acropomatiformes	Acropomatidae	Acropoma	Acropoma lacrima	Yes (Symbiotic with ?)			Bacterial luciferin	Bacterial luciferase	/						Okamoto and Golani, 2018
Animalia	Chordata	Teleostei	Acropomatiformes	Acropomatidae	Acropoma	Acropoma lecorneti	Yes (Symbiotic with ?)			Bacterial luciferin	Bacterial luciferase	/						Okamoto et al., 2021
Animalia	Chordata	Teleostei	Acropomatiformes	Acropomatidae	Acropoma	Acropoma leobergi	Yes (Symbiotic with ?)			Bacterial luciferin	Bacterial luciferase	/						Okamoto et al., 2020, 2021
Animalia	Chordata	Teleostei	Acropomatiformes	Acropomatidae	Acropoma	Acropoma neglectum	Yes (Symbiotic with ?)			Bacterial luciferin	Bacterial luciferase	/						Okamoto and Golani, 2018; Okamoto et al., 2021
Animalia	Chordata	Teleostei	Acropomatiformes	Acropomatidae	Acropoma	Acropoma profundum	Yes (Symbiotic with ?)			Bacterial luciferin	Bacterial luciferase	/						Okamoto et al., 2021
Animalia	Chordata	Teleostei	Acropomatiformes	Acropomatidae	Acropoma	Acropoma splendens	Yes (Symbiotic with ?)			Bacterial luciferin	Bacterial luciferase	/						Okamoto et al., 2021
Animalia	Chordata	Teleostei	Kurtiformes	Apogonidae	Jaydia	Jaydia ellioti	Yes	Blue-green	490 nm	Vargulin	Luciferase	/		Yes				Haneda et al., 1966; Tsuji et al., 1971; McCapra and Hart, 1980; Herring, 1983; Thacker and Roje, 2009; Fraser and Prokofiev, 2016; Bessho-Uehara et al., 2020c
Animalia	Chordata	Teleostei	Kurtiformes	Apogonidae	Jaydia	Jaydia truncata	Yes					/						Thacker and Roje, 2009; Fraser and Prokofiev, 2016
Animalia	Chordata	Teleostei	Kurtiformes	Apogonidae	Jaydia	Jaydia striata	Yes			Vargulin	Luciferase	/		Yes				Tsuji et al., 1971; Thacker and Roje, 2009; Fraser and Prokofiev, 2016
Animalia	Chordata	Teleostei	Kurtiformes	Apogonidae	Jaydia	Jaydia argyrogaster	Yes					/		Yes				Fraser and Prokofiev, 2016
Animalia	Chordata	Teleostei	Kurtiformes	Apogonidae	Jaydia	Jaydia smithi	Yes					/		Yes				Fraser and Prokofiev, 2016
Animalia	Chordata	Teleostei	Kurtiformes	Apogonidae	Jaydia	Jaydia striatodes	Yes					/		Yes				Fraser and Prokofiev, 2016
Animalia	Chordata	Teleostei	Kurtiformes	Apogonidae	Jaydia	Jaydia poeciloptera	Yes			Vargulin	Luciferase	/						Tsuji et al., 1971
Animalia	Chordata	Teleostei	Kurtiformes	Apogonidae	Verulux	Verulux cypselurus	Yes			Vargulin	Luciferase	/						Tsuji et al., 1971; Thacker and Roje, 2009; Fraser and Prokofiev, 2016; Bessho-Uehara et al., 2020c
Animalia	Chordata	Teleostei	Kurtiformes	Apogonidae	Siphamia	Siphamia tubifer	Yes (Symbiotic with Photobacterium mandapamensis)			Bacterial luciferin	Bacterial luciferase	Q05KJ1 / AB238818.1		Yes			Prey illumination (S) / Attractive lure (S)	Iwai, 1958, 1971; Fishelson et al., 2005; Dunlap et al., 2007; Kaeding et al., 2007; Hendry and Dunlap, 2014; Fraser and Prokofiev, 2016; Gould et al., 2021
Animalia	Chordata	Teleostei	Kurtiformes	Apogonidae	Siphamia	Siphamia tubulata	Yes (Symbiotic with Photobacterium mandapamensis)			Bacterial luciferin	Bacterial luciferase	Q05KJ1 / AB238818.1						Fraser and Prokofiev, 2016; Gould et al., 2021
Animalia	Chordata	Teleostei	Kurtiformes	Apogonidae	Siphamia	Siphamia cephalotes	Yes (Symbiotic with Photobacterium mandapamensis)			Bacterial luciferin	Bacterial luciferase	Q05KJ1 / AB238818.1		Yes			Prey illumination (S) / Attractive lure (S)	Fishelson et al., 2005; Fraser and Prokofiev, 2016; Gould et al., 2021
Animalia	Chordata	Teleostei	Kurtiformes	Apogonidae	Siphamia	Siphamia corallicola	Yes (Symbiotic with Photobacterium mandapamensis)			Bacterial luciferin	Bacterial luciferase	Q05KJ1 / AB238818.1						Fraser and Prokofiev, 2016; Gould et al., 2021
Animalia	Chordata	Teleostei	Kurtiformes	Apogonidae	Siphamia	Siphamia stenotes	Yes (Symbiotic with Photobacterium mandapamensis)			Bacterial luciferin	Bacterial luciferase	Q05KJ1 / AB238818.1						Fraser and Prokofiev, 2016; Gould et al., 2021
Animalia	Chordata	Teleostei	Kurtiformes	Apogonidae	Siphamia	Siphamia spinicola	Yes (Symbiotic with Photobacterium mandapamensis)			Bacterial luciferin	Bacterial luciferase	Q05KJ1 / AB238818.1						Fraser and Prokofiev, 2016; Gould et al., 2021
Animalia	Chordata	Teleostei	Kurtiformes	Apogonidae	Siphamia	Siphamia roseigaster	Yes (Symbiotic with Photobacterium mandapamensis)			Bacterial luciferin	Bacterial luciferase	Q05KJ1 / AB238818.1						Fraser and Prokofiev, 2016; Gould et al., 2021
Animalia	Chordata	Teleostei	Kurtiformes	Apogonidae	Siphamia	Siphamia mossambica	Yes (Symbiotic with Photobacterium mandapamensis)			Bacterial luciferin	Bacterial luciferase	Q05KJ1 / AB238818.1						Fraser and Prokofiev, 2016; Gould et al., 2021
Animalia	Chordata	Teleostei	Kurtiformes	Apogonidae	Siphamia	Siphamia majimai	Yes (Symbiotic with Photobacterium mandapamensis)			Bacterial luciferin	Bacterial luciferase	Q05KJ1 / AB238818.1		Yes				Iwai, 1959, 1971; Fraser and Prokofiev, 2016; Gould et al., 2021
Animalia	Chordata	Teleostei	Kurtiformes	Apogonidae	Siphamia	Siphamia jebbi	Yes (Symbiotic with Photobacterium mandapamensis)			Bacterial luciferin	Bacterial luciferase	Q05KJ1 / AB238818.1						Fraser and Prokofiev, 2016; Gould et al., 2021
Animalia	Chordata	Teleostei	Kurtiformes	Apogonidae	Siphamia	Siphamia fuscolineata	Yes (Symbiotic with Photobacterium mandapamensis)			Bacterial luciferin	Bacterial luciferase	Q05KJ1 / AB238818.1						Fraser and Prokofiev, 2016; Gould et al., 2021
Animalia	Chordata	Teleostei	Kurtiformes	Apogonidae	Siphamia	Siphamia fraseri	Yes (Symbiotic with Photobacterium mandapamensis)			Bacterial luciferin	Bacterial luciferase	Q05KJ1 / AB238818.1						Fraser and Prokofiev, 2016; Gould et al., 2021
Animalia	Chordata	Teleostei	Kurtiformes	Apogonidae	Siphamia	Siphamia elongata	Yes (Symbiotic with Photobacterium mandapamensis)			Bacterial luciferin	Bacterial luciferase	Q05KJ1 / AB238818.1						Fraser and Prokofiev, 2016; Gould et al., 2021
Animalia	Chordata	Teleostei	Kurtiformes	Apogonidae	Siphamia	Siphamia cuneiceps	Yes (Symbiotic with Photobacterium mandapamensis)			Bacterial luciferin	Bacterial luciferase	Q05KJ1 / AB238818.1		Yes				Thacker and Roje, 2009; Fraser and Prokofiev, 2016
Animalia	Chordata	Teleostei	Kurtiformes	Apogonidae	Siphamia	Siphamia brevilux	Yes (Symbiotic with Photobacterium mandapamensis)			Bacterial luciferin	Bacterial luciferase	Q05KJ1 / AB238818.1						Fraser and Prokofiev, 2016; Gould et al., 2021
Animalia	Chordata	Teleostei	Kurtiformes	Apogonidae	Siphamia	Siphamia papuensis	Yes (Symbiotic with Photobacterium mandapamensis)			Bacterial luciferin	Bacterial luciferase	Q05KJ1 / AB238818.1						Fraser and Prokofiev, 2016; Gould et al., 2021
Animalia	Chordata	Teleostei	Kurtiformes	Apogonidae	Siphamia	Siphamia guttulata	Yes (Symbiotic with Photobacterium mandapamensis)			Bacterial luciferin	Bacterial luciferase	Q05KJ1 / AB238818.1						Fraser and Prokofiev, 2016; Gould et al., 2021
Animalia	Chordata	Teleostei	Kurtiformes	Apogonidae	Siphamia	Siphamia goreni	Yes (Symbiotic with Photobacterium mandapamensis)			Bacterial luciferin	Bacterial luciferase	Q05KJ1 / AB238818.1						Fraser and Prokofiev, 2016; Gould et al., 2021
Animalia	Chordata	Teleostei	Kurtiformes	Apogonidae	Siphamia	Siphamia fistulosa	Yes (Symbiotic with Photobacterium mandapamensis)			Bacterial luciferin	Bacterial luciferase	Q05KJ1 / AB238818.1						Fraser and Prokofiev, 2016; Gould et al., 2021
Animalia	Chordata	Teleostei	Kurtiformes	Apogonidae	Siphamia	Siphamia argentea	Yes (Symbiotic with ?)			Bacterial luciferin	Bacterial luciferase	/						Fishelson et al., 2005; Fraser and Prokofiev, 2016
Animalia	Chordata	Teleostei	Kurtiformes	Apogonidae	Siphamia	Siphamia arabica	Yes (Symbiotic with ?)			Bacterial luciferin	Bacterial luciferase	/		Yes				Fraser and Prokofiev, 2016
Animalia	Chordata	Teleostei	Kurtiformes	Apogonidae	Siphamia	Siphamia senoui	Yes (Symbiotic with ?)			Bacterial luciferin	Bacterial luciferase	/		Yes				Fraser and Prokofiev, 2016
Animalia	Chordata	Teleostei	Kurtiformes	Apogonidae	Siphamia	Siphamia randalli	Yes (Symbiotic with ?)			Bacterial luciferin	Bacterial luciferase	/		Yes				Fraser and Prokofiev, 2016
Animalia	Chordata	Teleostei	Kurtiformes	Apogonidae	Siphamia	Siphamia cyanophthalma	Yes (Symbiotic with ?)			Bacterial luciferin	Bacterial luciferase	/		Yes				Fraser and Prokofiev, 2016
Animalia	Chordata	Teleostei	Kurtiformes	Apogonidae	Taeniamia	Taeniamia fucata	Yes			Vargulin	Luciferase	/		Yes				Tsuji et al., 1971; Thacker and Roje, 2009; Fraser and Prokofiev, 2016
Animalia	Chordata	Teleostei	Kurtiformes	Apogonidae	Taeniamia	Taeniamia lineolata	Yes			Vargulin	Luciferase	/						Tsuji et al., 1971; Thacker and Roje, 2009; Fraser and Prokofiev, 2016
Animalia	Chordata	Teleostei	Kurtiformes	Apogonidae	Taeniamia	Taeniamia zosterophora	Yes			Vargulin	Luciferase	/						Tsuji et al., 1971; Thacker and Roje, 2009; Fraser and Prokofiev, 2016
Animalia	Chordata	Teleostei	Kurtiformes	Apogonidae	Rhabdamia	Rhabdamia gracilis	Yes					/		Yes				Thacker and Roje, 2009
Animalia	Chordata	Teleostei	Kurtiformes	Apogonidae	Ostorhinchus	Ostorhinchus gularis	Yes					/		Yes				Fraser and Prokofiev, 2016
Animalia	Chordata	Teleostei	Aulopiformes	Chlorophthalmidae	Chlorophthalmus	Chlorophthalmus albatrossis	Yes (Symbiotic with Photobacterium kishitanii)	Blue	475 nm	Bacterial luciferin	Bacterial luciferase	Q6VFP7 / AY341064.2						Herring, 1983; Ast and Dunlap, 2005; Dunlap and Ast, 2005; Dunlap et al., 2007
Animalia	Chordata	Teleostei	Aulopiformes	Chlorophthalmidae	Chlorophthalmus	Chlorophthalmus acutifrons	Yes (Symbiotic with Photobacterium kishitanii)			Bacterial luciferin	Bacterial luciferase	Q6VFP7 / AY341064.2						Dunlap et al., 2007
Animalia	Chordata	Teleostei	Aulopiformes	Chlorophthalmidae	Chlorophthalmus	Chlorophthalmus nigromarginatus	Yes (Symbiotic with Photobacterium kishitanii)			Bacterial luciferin	Bacterial luciferase	Q6VFP7 / AY341064.2						Dunlap et al., 2007
Animalia	Chordata	Teleostei	Aulopiformes	Chlorophthalmidae	Chlorophthalmus	Chlorophthalmus agassizi	Yes (Symbiotic with Photobacterium kishitanii)			Bacterial luciferin	Bacterial luciferase	Q6VFP7 / AY341064.2						Baguet and Marechal., 1976; Calogero et al., 2022
Animalia	Chordata	Teleostei	Aulopiformes	Chlorophthalmidae	Chlorophthalmus	Chlorophthalmus borealis	Yes (Symbiotic with Photobacterium kishitanii)			Bacterial luciferin	Bacterial luciferase	Q6VFP7 / AY341064.2						Calogero et al., 2022
Animalia	Chordata	Teleostei	Aulopiformes	Evermannellidae	Coccorella	Coccorella atrata	Yes	Blue	475 nm			/		Yes	Nervous (physiological)			Herring, 1977a, 1983, 1992; Paitio et al., 2016
Animalia	Chordata	Teleostei	Aulopiformes	Evermannellidae	Odontostomops	Odontostomops normalops	Yes					/						Paitio et al., 2016
Animalia	Chordata	Teleostei	Aulopiformes	Scopelarchidae	Benthalbella	Benthalbella infans	Yes	Green	530 nm			/		Yes			Sexual recognition/courtship display (S)	Merrett et al., 1973; Johnston and Herring, 1985; Ghedotti et al., 2015
Animalia	Chordata	Teleostei	Aulopiformes	Scopelarchidae	Scopelarchoides	Scopelarchoides kreffti	Yes					/		Yes				Johnston and Herring, 1985; Ghedotti et al., 2015
Animalia	Chordata	Teleostei	Aulopiformes	Paralepididae	Lestrolepis	Lestrolepis japonica	Yes					/		Yes			Couterillumination (S)	Ghedotti et al., 2015; Ho et al., 2019
Animalia	Chordata	Teleostei	Aulopiformes	Paralepididae	Lestrolepis	Lestrolepis intermedia	Yes					/		Yes				Ghedotti et al., 2015; Ho et al., 2019
Animalia	Chordata	Teleostei	Aulopiformes	Paralepididae	Lestrolepis	Lestrolepis pofi	Yes					/		Yes				Ho et al., 2019
Animalia	Chordata	Teleostei	Aulopiformes	Paralepididae	Lestrolepis	Lestrolepis nigroventralis	Yes					/		Yes				Ho et al., 2019
Animalia	Chordata	Teleostei	Aulopiformes	Paralepididae	Lestidium	Lestidium atlanticum	Yes					/		Yes				Ghedotti et al., 2015; Ho et al., 2019
Animalia	Chordata	Teleostei	Aulopiformes	Paralepididae	Lestidium	Lestidium prolixum	Yes					/		Yes				Ghedotti et al., 2015; Ho et al., 2019
Animalia	Chordata	Teleostei	Aulopiformes	Paralepididae	Lestidium	Lestidium nudum	Yes					/		Yes				Ho et al., 2019
Animalia	Chordata	Teleostei	Aulopiformes	Paralepididae	Lestidium	Lestidium orientale	Yes					/		Yes				Ho et al., 2019
Animalia	Chordata	Teleostei	Argentiniformes	Opisthoproctidae	Monacoa	Monacoa niger	Yes (Symbiotic with Photobacterium Kishitanii)			Bacterial luciferin	Bacterial luciferase	Q6VFP7 / AY341064.2					Counterillumination (S)	Poulsen et al., 2016
Animalia	Chordata	Teleostei	Argentiniformes	Opisthoproctidae	Monacoa	Monacoa griseus	Yes (Symbiotic with Photobacterium Kishitanii)			Bacterial luciferin	Bacterial luciferase	Q6VFP7 / AY341064.2					Counterillumination (S)	Poulsen et al., 2016
Animalia	Chordata	Teleostei	Argentiniformes	Opisthoproctidae	Monacoa	Monacoa grimaldii	Yes (Symbiotic with Photobacterium Kishitanii)	Blue	480 nm	Bacterial luciferin	Bacterial luciferase	Q6VFP7 / AY341064.2					Counterillumination (S)	Hasting and Nealson, 1977; Ruby and Morin, 1978; Herring, 1983; Denton et al., 1985; Ast and Dunlap, 2005; Ast et al., 2007; Dunlap et al., 2007; Poulsen et al., 2016
Animalia	Chordata	Teleostei	Argentiniformes	Opisthoproctidae	Opisthoproctus	Opisthoproctus soleatus	Yes (Symbiotic with Photobacterium Kishitanii)			Bacterial luciferin	Bacterial luciferase	Q6VFP7 / AY341064.2		Yes			Counterillumination (S)	Nicol, 1969; Clarke, 1974; Hasting and Nealson, 1977; Dunlap et al., 2007; Poulsen et al., 2016
Animalia	Chordata	Teleostei	Argentiniformes	Opisthoproctidae	Rhynchohyalus	Rhynchohyalus natalensis	Yes (Symbiotic with ?)	Blue	479 nm	Bacterial luciferin	Bacterial luciferase	/						Herring, 1983
Animalia	Chordata	Teleostei	Argentiniformes	Opisthoproctidae	Rhynchohyalus	Rhynchohyalus parbevs	Yes (Symbiotic with ?)			Bacterial luciferin	Bacterial luciferase	/		Yes				Prokofiev and kukuev, 2020
Animalia	Chordata	Teleostei	Argentiniformes	Opisthoproctidae	Winteria	Winteria telescopa	Yes (Symbiotic with Photobacterium sp)			Bacterial luciferin	Bacterial luciferase	/						Hasting and Nealson, 1977
Animalia	Chordata	Teleostei	Trachichthyiformes	Anomalopidae	Anomalops	Anomalops katoptron	Yes (Symbiotic with Photodesmus katoptron)	Blue-green	490 nm	Bacterial luciferin	Bacterial luciferase	G3DTA2 / HQ333499.1		Yes			Illuminating prey (S) / Schooling/Aggregation (D)	Nicol, 1969; Herring, 1983; Johnson and Rosenblatt, 1988; Haygood, 1993; Dunlap et al., 2007; Hendry and Dunlap, 2011, 2014; Hellinger et al., 2017; Gruber et al., 2019; Jägers et al., 2021
Animalia	Chordata	Teleostei	Trachichthyiformes	Anomalopidae	Photoblepharon	Photoblepharon palpebratum	Yes (Symbiotic with Photodesmus blepharus)	Blue-green	490 nm	Bacterial luciferin	Bacterial luciferase	M9NJS2 / JQ993853.1					Illuminating prey (S) / Intraspecific communication (D) / Startle effect (S) / Attractive lure (S)	Nicol, 1969; Morin et al., 1975; Herring, 1983; Nealson et al., 1984; Haygood, 1993; Johnson and Rosenblatt, 1988; Dunlap et al., 2007; Hendry and Dunlap, 2014
Animalia	Chordata	Teleostei	Trachichthyiformes	Anomalopidae	Photoblepharon	Photoblepharon rosenblatti	Yes (Symbiotic with ?)			Bacterial luciferin	Bacterial luciferase	/		Yes				Baldwin et al., 1997
Animalia	Chordata	Teleostei	Trachichthyiformes	Anomalopidae	Photoblepharon	Photoblepharon steinitzi	Yes (Symbiotic with Photodesmus blepharus)			Bacterial luciferin	Bacterial luciferase	M9NJS2 / JQ993853.1		Yes			Illuminating prey (S) / Territorial signalling (S)	Haygood, 1993; Dunlap et al., 2007; Hendry and Dunlap, 2014; Hellinger et al., 2020
Animalia	Chordata	Teleostei	Trachichthyiformes	Anomalopidae	Phthanophaneron	Phthanophaneron harveyi	Yes (Symbiotic with ?)			Bacterial luciferin	Bacterial luciferase	/		Yes				Haygood, 1993; Baldwin et al., 1997
Animalia	Chordata	Teleostei	Trachichthyiformes	Anomalopidae	Kryptophanaron	Kryptophanaron alfredi	Yes (Symbiotic with ?)			Bacterial luciferin	Bacterial luciferase	AAA91213.1 / M36597.1		Yes				Nicol, 1969; Johnson and Rosenblatt, 1988; Haygood, 1993; Baldwin et al., 1997; Dunlap et al., 2007
Animalia	Chordata	Teleostei	Trachichthyiformes	Anomalopidae	Parmops	Parmops coruscans	Yes (Symbiotic with ?)			Bacterial luciferin	Bacterial luciferase	/						Rosenblatt and Johnson, 1991; Haygood, 1993; Baldwin et al., 1997
Animalia	Chordata	Teleostei	Trachichthyiformes	Anomalopidae	Parmops	Parmops echinatus	Yes (Symbiotic with ?)			Bacterial luciferin	Bacterial luciferase	/		Yes				Johnson et al., 2001
Animalia	Chordata	Teleostei	Trachichthyiformes	Monocentridae	Monocentris	Monocentris japonica	Yes (symbiotic with Aliivibrio fischeri)	Blue		Bacterial luciferin	Bacterial luciferase	P19907 / X06758.1		Yes				Nicol, 1969; Ruby and Morin, 1978; Nealson et al., 1984; Dunlap et al., 2007
Animalia	Chordata	Teleostei	Trachichthyiformes	Monocentridae	Cleidopus	Cleidopus gloriamaris	Yes (symbiotic with Aliivibrio fischeri)	Blue-green		Bacterial luciferin	Bacterial luciferase	P19907 / X06758.1						Nicol, 1969; Ruby and Morin, 1978; Nealson et al., 1984; Dunlap et al., 2007; Hendry and Dunlap, 2014
Animalia	Chordata	Teleostei	Trachichthyiformes	Trachichthyidae	Aulotrachichthys	Aulotrachichthys prosthemius	Yes (Symbiotic with Photobacterium kishitanii)	Blue		Bacterial luciferin	Bacterial luciferase	Q6VFP7 / AY341064.2		Yes			Counterillumination (S)	Haneda et al., 1966; Nicol, 1969; Ast and Dunlap, 2005; Dunlap et al., 2007; Ghedotti et al., 2021
Animalia	Chordata	Teleostei	Trachichthyiformes	Trachichthyidae	Aulotrachichthys	Aulotrachichthys argyrophanus	Yes (symbiotic with ?)			Bacterial luciferin	Bacterial luciferase	/					Counterillumination (S)	Ghedotti et al., 2021
Animalia	Chordata	Teleostei	Trachichthyiformes	Trachichthyidae	Aulotrachichthys	Aulotrachichthys heptalepis	Yes (symbiotic with ?)			Bacterial luciferin	Bacterial luciferase	/					Counterillumination (S)	Ghedotti et al., 2021
Animalia	Chordata	Teleostei	Trachichthyiformes	Trachichthyidae	Aulotrachichthys	Aulotrachichthys sajademalensis	Yes (symbiotic with ?)			Bacterial luciferin	Bacterial luciferase	/					Counterillumination (S)	Ghedotti et al., 2021
Animalia	Chordata	Teleostei	Trachichthyiformes	Trachichthyidae	Aulotrachichthys	Aulotrachichthys novaezelandicus	Yes (symbiotic with ?)			Bacterial luciferin	Bacterial luciferase	/		Yes			Counterillumination (S)	Ghedotti et al., 2021
Animalia	Chordata	Teleostei	Trachichthyiformes	Trachichthyidae	Aulotrachichthys	Aulotrachichthys nyx	Yes (symbiotic with ?)			Bacterial luciferin	Bacterial luciferase	/						Su et al., 2023
Animalia	Chordata	Teleostei	Trachichthyiformes	Trachichthyidae	Aulotrachichthys	Aulotrachichthys spiralis	Yes (symbiotic with ?)			Bacterial luciferin	Bacterial luciferase	/						Matsunuma et al., 2023
Animalia	Chordata	Teleostei	Trachichthyiformes	Trachichthyidae	Aulotrachichthys	Aulotrachichthys titan	Yes (symbiotic with ?)			Bacterial luciferin	Bacterial luciferase	/						Matsunuma et al., 2023
Animalia	Chordata	Teleostei	Trachichthyiformes	Trachichthyidae	Paratrachichthys	Paratrachichthys fernandezianus	Yes (symbiotic with ?)			Bacterial luciferin	Bacterial luciferase	/		Yes			Counterillumination (S)	Ghedotti et al., 2021
Animalia	Chordata	Teleostei	Myctophiformes	Myctophidae	Myctophum	Myctophum affine	Yes	Blue				/		Yes			Intraspecific communication (S)	Ohshima, 1911; Clarke et al., 1962; Barnes and Case, 1974; Martin et al., 2022; Mullan et al., 2023
Animalia	Chordata	Teleostei	Myctophiformes	Myctophidae	Myctophum	Myctophum punctatum	Yes	Blue	469 nm	Coelenterazine		/		Yes	Nervous (mechanical/electrical)			Nicol, 1958a, 1960; Clarke et al., 1962; Clarke, 1963; Anctil, 1972; Edwards and Herring, 1977; Mallefet and Shimomura, 1995; Herring, 2007; Delroisse et al., 2021a
Animalia	Chordata	Teleostei	Myctophiformes	Myctophidae	Myctophum	Myctophum fissunovi	Yes					/		Yes				Davis et al., 2014
Animalia	Chordata	Teleostei	Myctophiformes	Myctophidae	Myctophum	Myctophum nitidulum	Yes					/		Yes	Nervous (mechanical)			Edwards and Herring, 1977; Davis et al., 2014
Animalia	Chordata	Teleostei	Myctophiformes	Myctophidae	Myctophum	Myctophum aurolaternatum	Yes					/						Barnes and Case, 1974
Animalia	Chordata	Teleostei	Myctophiformes	Myctophidae	Scopelopsis	Scopelopsis multipunctatus	Yes					/						Herring, 2007
Animalia	Chordata	Teleostei	Myctophiformes	Myctophidae	Gymnoscopelus	Gymnoscopelus fraseri	Yes					/						Herring, 2007
Animalia	Chordata	Teleostei	Myctophiformes	Myctophidae	Gymnoscopelus	Gymnoscopelus braueri	Yes			Coelenterazine		/						Duchatelet et al., 2019b; Delroisse et al., 2021a
Animalia	Chordata	Teleostei	Myctophiformes	Myctophidae	Protomyctophum	Protomyctophum subparallelum	Yes					/		Yes				Davis et al., 2014; Martin et al., 2022
Animalia	Chordata	Teleostei	Myctophiformes	Myctophidae	Protomyctophum	Protomyctophum gemmatum	Yes					/						Herring, 2007
Animalia	Chordata	Teleostei	Myctophiformes	Myctophidae	Protomyctophum	Protomyctophum andriashevi	Yes					/						Herring, 2007
Animalia	Chordata	Teleostei	Myctophiformes	Myctophidae	Protomyctophum	Protomyctophum thompsoni	Yes					/						Anctil and Gruchy, 1970
Animalia	Chordata	Teleostei	Myctophiformes	Myctophidae	Protomyctophum	Protomyctophum luciferum	Yes					/						Herring, 2007
Animalia	Chordata	Teleostei	Myctophiformes	Myctophidae	Protomyctophum	Protomyctophum bolini	Yes			Coelenterazine		/						Herring, 2007; Duchatelet et al., 2019b; Delroisse et al., 2021a
Animalia	Chordata	Teleostei	Myctophiformes	Myctophidae	Protomyctophum	Protomyctophum normani	Yes					/						Herring, 2007
Animalia	Chordata	Teleostei	Myctophiformes	Myctophidae	Protomyctophum	Protomyctophum tenisoni	Yes			Coelenterazine		/						Herring, 2007; Duchatelet et al., 2019b; Delroisse et al., 2021a; Martin et al., 2022
Animalia	Chordata	Teleostei	Myctophiformes	Myctophidae	Protomyctophum	Protomyctophum arcticum	Yes					/		Yes				Davis et al., 2014
Animalia	Chordata	Teleostei	Myctophiformes	Myctophidae	Symbolophorus	Symbolophorus evermanni	Yes					/		Yes				Davis et al., 2014; Martin et al., 2022
Animalia	Chordata	Teleostei	Myctophiformes	Myctophidae	Symbolophorus	Symbolophorus californiensis	Yes	Blue				/		Yes				Barnes and Case, 1974; Case et al., 1977
Animalia	Chordata	Teleostei	Myctophiformes	Myctophidae	Symbolophorus	Symbolophorus boops	Yes					/		Yes				Davis et al., 2014
Animalia	Chordata	Teleostei	Myctophiformes	Myctophidae	Symbolophorus	Symbolophorus rufinus	Yes					/		Yes				Davis et al., 2014
Animalia	Chordata	Teleostei	Myctophiformes	Myctophidae	Symbolophorus	Symbolophorus veranyi	Yes					/		Yes				Edwards and Herring, 1977; Davis et al., 2014
Animalia	Chordata	Teleostei	Myctophiformes	Myctophidae	Electrona	Electrona risso	Yes					/						Herring, 2007
Animalia	Chordata	Teleostei	Myctophiformes	Myctophidae	Electrona	Electrona subaspera	Yes					/						Herring, 2007
Animalia	Chordata	Teleostei	Myctophiformes	Myctophidae	Electrona	Electrona carlsbergi	Yes					/						Herring, 2007
Animalia	Chordata	Teleostei	Myctophiformes	Myctophidae	Electrona	Electrona paucirastra	Yes					/						Herring, 2007
Animalia	Chordata	Teleostei	Myctophiformes	Myctophidae	Electrona	Electrona antarctica	Yes	Violet	450 nm	Coelenterazine		/						Duchatelet et al., 2019b; Delroisse et al., 2021a; Martin et al., 2022
Animalia	Chordata	Teleostei	Myctophiformes	Myctophidae	Ceratoscopelus	Ceratoscopelus madarensis	Yes					/		Yes			Counterillumination (S)	Baguet and Marechal., 1976; Edwards and Herring, 1977; Johnsen et al., 2004; Davis et al., 2014; Cavallaro et al., 2019
Animalia	Chordata	Teleostei	Myctophiformes	Myctophidae	Ceratoscopelus	Ceratoscopelus warmingii	Yes					/		Yes	Nervous (mechanical/electrical)		Counterillumination (S) / Startle effect (S)	Edwards and Herring, 1977; Mensinger and Case, 1990; Davis et al., 2014; Mullan et al., 2023
Animalia	Chordata	Teleostei	Myctophiformes	Myctophidae	Ceratoscopelus	Ceratoscopelus townsendi	Yes	Blue				/		Yes	Nervous (electrical)			Barnes and Case, 1974
Animalia	Chordata	Teleostei	Myctophiformes	Myctophidae	Dasyscopelus	Dasyscopelus spinosus	Yes	Blue				/		Yes			Counterillumination (S)	Ohshima, 1911; Young et al., 1979; Davis et al., 2014
Animalia	Chordata	Teleostei	Myctophiformes	Myctophidae	Dasyscopelus	Dasyscopelus asper	Yes					/		Yes	Nervous (mechanical)			Edwards and Herring, 1977; Herring, 2007; Davis et al., 2014; Martin et al., 2022
Animalia	Chordata	Teleostei	Myctophiformes	Myctophidae	Dasyscopelus	Dasyscopelus selenops	Yes					/						Herring, 2007
Animalia	Chordata	Teleostei	Myctophiformes	Myctophidae	Dasyscopelus	Dasyscopelus obtusirostris	Yes					/		Yes				Davis et al., 2014; Martin et al., 2022
Animalia	Chordata	Teleostei	Myctophiformes	Myctophidae	Notoscopelus	Notoscopelus caudispinosus	Yes					/						Park et al., 2019
Animalia	Chordata	Teleostei	Myctophiformes	Myctophidae	Notoscopelus	Notoscopelus japonicus	Yes					/						Park et al., 2019
Animalia	Chordata	Teleostei	Myctophiformes	Myctophidae	Notoscopelus	Notoscopelus bolini	Yes					/						Herring, 2007
Animalia	Chordata	Teleostei	Myctophiformes	Myctophidae	Notoscopelus	Notoscopelus resplendens	Yes					/		Yes				Park et al., 2019; Mullan et al., 2023
Animalia	Chordata	Teleostei	Myctophiformes	Myctophidae	Notoscopelus	Notoscopelus kroyeri	Yes					/						Anctil, 1972
Animalia	Chordata	Teleostei	Myctophiformes	Myctophidae	Hygophum	Hygophum macrochir	Yes			Coelenterazine		/					Counterillumination (S)	Inoue et al., 1977; Davis et al., 2014; Mullan et al., 2023
Animalia	Chordata	Teleostei	Myctophiformes	Myctophidae	Hygophum	Hygophum reinhardtii	Yes					/		Yes				Edwards and Herring, 1977; Davis et al., 2014; Martin et al., 2022
Animalia	Chordata	Teleostei	Myctophiformes	Myctophidae	Hygophum	Hygophum benoiti	Yes					/						Herring, 2007; Davis et al., 2014
Animalia	Chordata	Teleostei	Myctophiformes	Myctophidae	Hygophum	Hygophum hygomii	Yes	Violet	448 nm			/						Latz et al., 1988; Davis et al., 2014; Martin et al., 2022
Animalia	Chordata	Teleostei	Myctophiformes	Myctophidae	Hygophum	Hygophum taaningi	Yes					/						Davis et al., 2014
Animalia	Chordata	Teleostei	Myctophiformes	Myctophidae	Benthosema	Benthosema pterotum	Yes	Blue		Coelenterazine	luciferase	/		Yes				Homaei et al., 2013, 2023; Markova and Vysotski, 2015
Animalia	Chordata	Teleostei	Myctophiformes	Myctophidae	Benthosema	Benthosema fibulatum	Yes					/						Martin et al., 2022
Animalia	Chordata	Teleostei	Myctophiformes	Myctophidae	Benthosema	Benthosema glaciale	Yes					/		Yes	Nervous (mechanical/electrical)			Anctil, 1972; Edwards and Herring, 1977; Herring, 2007
Animalia	Chordata	Teleostei	Myctophiformes	Myctophidae	Benthosema	Benthosema suborbitale	Yes					/		Yes				Mullan et al., 2023
Animalia	Chordata	Teleostei	Myctophiformes	Myctophidae	Tarletonbeania	Tarletonbeania crenularis	Yes					/					Counterillumination (S) / Intraspecific communication (S)	Anctil and Gruchy, 1970; Case et al., 1977; Widder, 1999; Herring, 2007; Davis et al., 2020; Mullan et al., 2023
Animalia	Chordata	Teleostei	Myctophiformes	Myctophidae	Diaphus	Diaphus holti	Yes					/		Yes	Nervous (electrical)			Baguet and Marechal, 1976; Mensinger and Case, 1990; Herring, 2007; de Busserolles et al., 2013; Davis et al., 2014; Cavallaro et al., 2021b
Animalia	Chordata	Teleostei	Myctophiformes	Myctophidae	Diaphus	Diaphus meadi	Yes					/						Herring, 2007
Animalia	Chordata	Teleostei	Myctophiformes	Myctophidae	Diaphus	Diaphus garmani	Yes					/		Yes				Bineesh et al., 2010; Davis et al., 2014
Animalia	Chordata	Teleostei	Myctophiformes	Myctophidae	Diaphus	Diaphus phillipsi	Yes					/						Herring, 2007; de Busserolles et al., 2013
Animalia	Chordata	Teleostei	Myctophiformes	Myctophidae	Diaphus	Diaphus effulgens	Yes					/						Herring, 2007
Animalia	Chordata	Teleostei	Myctophiformes	Myctophidae	Diaphus	Diaphus brachycephalus	Yes					/		Yes				de Busserolles et al., 2013; Davis et al., 2014
Animalia	Chordata	Teleostei	Myctophiformes	Myctophidae	Diaphus	Diaphus luetkeni	Yes					/						Herring, 2007; de Busserolles et al., 2013; Davis et al., 2014
Animalia	Chordata	Teleostei	Myctophiformes	Myctophidae	Diaphus	Diaphus fragilis	Yes					/						Herring, 2007
Animalia	Chordata	Teleostei	Myctophiformes	Myctophidae	Diaphus	Diaphus hudsoni	Yes					/						Herring, 2007
Animalia	Chordata	Teleostei	Myctophiformes	Myctophidae	Diaphus	Diaphus mollis	Yes					/						Herring, 2007; de Busserolles et al., 2013; Davis et al., 2014
Animalia	Chordata	Teleostei	Myctophiformes	Myctophidae	Diaphus	Diaphus diadematus	Yes					/						Herring, 2007
Animalia	Chordata	Teleostei	Myctophiformes	Myctophidae	Diaphus	Diaphus danae	Yes					/						de Busserolles et al., 2013
Animalia	Chordata	Teleostei	Myctophiformes	Myctophidae	Diaphus	Diaphus parri	Yes					/						de Busserolles et al., 2013
Animalia	Chordata	Teleostei	Myctophiformes	Myctophidae	Diaphus	Diaphus termophilus	Yes					/						Herring, 2007; de Busserolles et al., 2013; Davis et al., 2014
Animalia	Chordata	Teleostei	Myctophiformes	Myctophidae	Diaphus	Diaphus coeruleus	Yes			Coelenterazine		/						Shimomura et al., 1980; Meera et al., 2019
Animalia	Chordata	Teleostei	Myctophiformes	Myctophidae	Diaphus	Diaphus perspicillatus	Yes	Blue	456 nm	Coelenterazine		/						Inoue et al., 1979; Shimomura et al., 1980; Herring, 1983, 2007; Davis et al., 2014; Delroisse et al., 2021a
Animalia	Chordata	Teleostei	Myctophiformes	Myctophidae	Diaphus	Diaphus knappi	Yes			Vargulin	Luciferase	/						Tsuji and Haneda, 1971; Yano et al., 2023
Animalia	Chordata	Teleostei	Myctophiformes	Myctophidae	Diaphus	Diaphus vanhoeffeni	Yes					/						Herring, 2007
Animalia	Chordata	Teleostei	Myctophiformes	Myctophidae	Diaphus	Diaphus malayanus	Yes					/						Herring, 2007
Animalia	Chordata	Teleostei	Myctophiformes	Myctophidae	Diaphus	Diaphus theta	Yes	Blue				/		Yes			Intraspecific communication (S)	Barnes and Case, 1974
Animalia	Chordata	Teleostei	Myctophiformes	Myctophidae	Diaphus	Diaphus diademophilus	Yes					/						Herring, 2007
Animalia	Chordata	Teleostei	Myctophiformes	Myctophidae	Diaphus	Diaphus watasei	Yes	Blue	480 nm	Coelenterazine	Luciferase	/		Yes			Counterillumination (S)	Ohshima, 1911; Nicol, 1969; Meera et al., 2019; Paitio et al., 2020; Yano et al., 2023
Animalia	Chordata	Teleostei	Myctophiformes	Myctophidae	Diaphus	Diaphus adenomus	Yes			Coelenterazine	Luciferase	/						Yano et al., 2023
Animalia	Chordata	Teleostei	Myctophiformes	Myctophidae	Diaphus	Diaphus subtilis	Yes					/						Herring, 2007
Animalia	Chordata	Teleostei	Myctophiformes	Myctophidae	Diaphus	Diaphus metopoclampus	Yes	Blue				/						Herring, 2007; Martin et al., 2022
Animalia	Chordata	Teleostei	Myctophiformes	Myctophidae	Diaphus	Diaphus rafinesquii	Yes	Blue	471 nm			/		Yes				Denton et al., 1985; Widder, 1999; Herring, 2007; Martin et al., 2022
Animalia	Chordata	Teleostei	Myctophiformes	Myctophidae	Diaphus	Diaphus splendidus	Yes	Blue				/		Yes				Ohshima, 1911; Herring, 2007
Animalia	Chordata	Teleostei	Myctophiformes	Myctophidae	Diaphus	Diaphus taaningi	Yes					/						Herring, 2007
Animalia	Chordata	Teleostei	Myctophiformes	Myctophidae	Diaphus	Diaphus problematicus	Yes					/						Herring, 2007; Davis et al., 2014
Animalia	Chordata	Teleostei	Myctophiformes	Myctophidae	Diaphus	Diaphus dumerilii	Yes					/		Yes				Herring, 2007; Mullan et al., 2023
Animalia	Chordata	Teleostei	Myctophiformes	Myctophidae	Diaphus	Diaphus lucidus	Yes					/		Yes				Catul et al., 2011
Animalia	Chordata	Teleostei	Myctophiformes	Myctophidae	Stenobrachius	Stenobrachius leucopsarus	Yes	Blue				/		Yes	Nervous (electrical/physiological)	Noradrenaline (+)	Intraspecific communication (S)	Nicol, 1969; Anctil and Gruchy, 1970; Barnes and Case, 1974; Anctil and Case, 1977; Mensinger and Case, 1990, 1997; Catul et al., 2011
Animalia	Chordata	Teleostei	Myctophiformes	Myctophidae	Parvilux	Parvilux ingens	Yes					/		Yes				Anctil and Case, 1977; Mensinger and Case, 1990
Animalia	Chordata	Teleostei	Myctophiformes	Myctophidae	Lampanyctus	Lampanyctus tenuiformis	Yes					/		Yes	Nervous (mechanical/electrical)		Counterillumination (S) / Startle effect (S)	Mensinger and Case, 1990, 1997
Animalia	Chordata	Teleostei	Myctophiformes	Myctophidae	Lampanyctus	Lampanyctus niger	Yes					/		Yes	Nervous (mechanical/electrical)		Counterillumination (S) / Startle effect (S)	Mensinger and Case, 1990, 1997
Animalia	Chordata	Teleostei	Myctophiformes	Myctophidae	Lampanyctus	Lampanyctus ritteri	Yes	Blue				/			Nervous (electrical)		Counterillumination (S)	Barnes and Case, 1974; Mensinger and Case, 1997; Catul et al., 2011
Animalia	Chordata	Teleostei	Myctophiformes	Myctophidae	Lampanyctus	Lampanyctus alatus	Yes					/		Yes				Herring, 2007; Mullan et al., 2023
Animalia	Chordata	Teleostei	Myctophiformes	Myctophidae	Lampanyctus	Lampanyctus photonotus	Yes					/						Herring, 2007
Animalia	Chordata	Teleostei	Myctophiformes	Myctophidae	Lampanyctus	Lampanyctus australis	Yes					/		Yes				Davis et al., 2014
Animalia	Chordata	Teleostei	Myctophiformes	Myctophidae	Lampanyctus	Lampanyctus crocodilus	Yes					/		Yes				Davis et al., 2014
Animalia	Chordata	Teleostei	Myctophiformes	Myctophidae	Lampanyctus	Lampanyctus iselinoides	Yes					/		Yes				Davis et al., 2014
Animalia	Chordata	Teleostei	Myctophiformes	Myctophidae	Lampanyctus	Lampanyctus regalis	Yes	Blue				/						Barnes and Case, 1974
Animalia	Chordata	Teleostei	Myctophiformes	Myctophidae	Lampanyctus	Lampanyctus macropterus	Yes					/						Barnes and Case, 1974
Animalia	Chordata	Teleostei	Myctophiformes	Myctophidae	Lampanyctus	Lampanyctus omostigma	Yes					/						Barnes and Case, 1974
Animalia	Chordata	Teleostei	Myctophiformes	Myctophidae	Lampanyctus	Lampanyctus macdonaldi	Yes					/		Yes				Edwards and Herring, 1977
Animalia	Chordata	Teleostei	Myctophiformes	Myctophidae	Lampanyctodes	Lampanyctodes hectoris	Yes					/						Herring, 2007
Animalia	Chordata	Teleostei	Myctophiformes	Myctophidae	Lampadena	Lampadena luminosa	Yes					/		Yes				Barnes and Case, 1974
Animalia	Chordata	Teleostei	Myctophiformes	Myctophidae	Lepidophanes	Lepidophanes guentheri	Yes					/		Yes				Mullan et al., 2023
Animalia	Chordata	Teleostei	Myctophiformes	Myctophidae	Notolychnus	Notolychnus valdiviae	Yes					/		Yes				Mullan et al., 2023
Animalia	Chordata	Teleostei	Myctophiformes	Myctophidae	Triphoturus	Triphoturus mexicanus	Yes	Blue	469 nm			/			Nervous (electrical)			Barnes and Case, 1974; Frank et al., 1984; Mensinger and Case, 1997; Martin et al., 2022
Animalia	Chordata	Teleostei	Myctophiformes	Myctophidae	Krefftichthys	Krefftichthys anderssoni	Yes			Coelenterazine		/						Duchatelet et al., 2019b; Delroisse et al., 2021a
Animalia	Chordata	Teleostei	Myctophiformes	Myctophidae	Bolinichthys	Bolinichthys longipes	Yes					/		Yes	Nervous (mechanical/electrical)		Counterillumination (S) / Startle effect (S)	Mensinger and Case, 1990; Herring, 2007
Animalia	Chordata	Teleostei	Myctophiformes	Myctophidae	Bolinichthys	Bolinichthys photothorax	Yes					/						Herring, 2007
Animalia	Chordata	Teleostei	Myctophiformes	Myctophidae	Bolinichthys	Bolinichthys indicus	Yes					/						Herring, 2007
Animalia	Chordata	Teleostei	Myctophiformes	Myctophidae	Taaningichthys	Taaningichthys minimus	Yes					/		Yes	Nervous (mechanical/electrical)		Counterillumination (S) / Startle effect (S)	Mensinger and Case, 1990; Herring, 2007
Animalia	Chordata	Teleostei	Myctophiformes	Myctophidae	Taaningichthys	Taaningichthys paurolychnus	Yes					/						Mensinger and Case, 1997
Animalia	Chordata	Teleostei	Myctophiformes	Myctophidae	Taaningichthys	Taaningichthys bathyphilus	Yes					/		Yes				Clarke, 1974; Edwards and Herring, 1977
Animalia	Chordata	Teleostei	Myctophiformes	Myctophidae	Gonichthys	Gonichthys cocco	Yes	Blue	476 nm			/		Yes			Prey illumination (S)	Nicol, 1969; Barnes and Case, 1974; Edwards and Herring, 1977; Herring, 1983; Davis et al., 2014
Animalia	Chordata	Teleostei	Myctophiformes	Myctophidae	Gonichthys	Gonichthys barnesi	Yes					/		Yes				Davis et al., 2014; Martin et al., 2022
Animalia	Chordata	Teleostei	Myctophiformes	Myctophidae	Gonichthys	Gonichthys tenuiculus	Yes					/		Yes				Davis et al., 2014
Animalia	Chordata	Teleostei	Myctophiformes	Myctophidae	Diogenichthys	Diogenichthys laternatus	Yes	Blue				/		Yes				Ohshima, 1911; Herring, 2007
Animalia	Chordata	Teleostei	Myctophiformes	Myctophidae	Diogenichthys	Diogenichthys panurgus	Yes					/						Herring, 2007
Animalia	Chordata	Teleostei	Myctophiformes	Myctophidae	Lobianchia	Lobianchia gemellarii	Yes					/						Herring, 2007; Catul et al., 2011
Animalia	Chordata	Teleostei	Myctophiformes	Myctophidae	Centrobranchus	Centrobranchus nigroocellatus	Yes					/						Edwards and Herring, 1977
Animalia	Chordata	Teleostei	Myctophiformes	Neoscopelidae	Neoscopelus	Neoscopelus microchir	Yes			Coelenterazine		/						Inoue et al., 1977; McCapra and Hart, 1980; Shimomura et al., 1980; Delroisse et al., 2021a
Animalia	Chordata	Teleostei	Stomiiformes	Sternoptychidae	Argyropelecus	Argyropelecus hemigymnus	Yes			Coelenterazine		/		Yes	Nervous (mechanical/electrical/physiological)	Adrenaline (+) / Noradrenaline (+)	Counterillumination (S) / Prey attraction (S) / Attractive lure (S)	Baguet and Marechal, 1976, 1978; McCapra and Hart, 1980; Shimomura et al., 1980; Baguet et al., 1980, 1983; Mallefet and Shimomura, 1995; Herring, 2000; Zaccone et al., 2011; Davis et al., 2020; Delroisse et al., 2021a
Animalia	Chordata	Teleostei	Stomiiformes	Sternoptychidae	Argyropelecus	Argyropelecus aculeatus	Yes	Blue	470 nm			/		Yes			Counterillumination (S)	Herring, 1983, 2000; Rosenthal et al., 2017; Davis et al., 2020
Animalia	Chordata	Teleostei	Stomiiformes	Sternoptychidae	Argyropelecus	Argyropelecus lychnus	Yes					/					Counterillumination (S)	Davis et al., 2020
Animalia	Chordata	Teleostei	Stomiiformes	Sternoptychidae	Argyropelecus	Argyropelecus olfersii	Yes	Blue	475 nm			/			Nervous (mechanical/electrical/physiological)	Adrenaline (+)	Counterillumination (S)	Bertelsen and Grontved, 1949; Nicol, 1969; Herring, 1983; Rosenthal et al., 2017; Davis et al., 2020
Animalia	Chordata	Teleostei	Stomiiformes	Sternoptychidae	Argyropelecus	Argyropelecus sladeni	Yes					/					Counterillumination (S)	Rosenthal et al., 2017; Davis et al., 2020
Animalia	Chordata	Teleostei	Stomiiformes	Sternoptychidae	Argyropelecus	Argyropelecus gigas	Yes					/					Counterillumination (S)	Rosenthal et al., 2017; Davis et al., 2020
Animalia	Chordata	Teleostei	Stomiiformes	Sternoptychidae	Argyropelecus	Argyropelecus affinis	Yes	Blue-green	485 nm			/					Counterillumination (S) / Prey illumination (S)	Denton et al., 1972; Widder et al., 1983; Mensinger and Case, 1997; Widder, 1999; Johnsen, 2014; Davis et al., 2020
Animalia	Chordata	Teleostei	Stomiiformes	Sternoptychidae	Maurolicus	Maurolicus muelleri	Yes	Blue-green				/		Yes	Nervous (mechanical/electrical/physiological)	Adrenaline (+) / Noradrenaline (+)	Counterillumination (S)	Ohshima, 1911; Harvey, 1931; Anctil, 1972; Baguet and Christophe, 1983; Davis et al., 2020
Animalia	Chordata	Teleostei	Stomiiformes	Sternoptychidae	Maurolicus	Maurolicus japonicus	Yes					/					Counterillumination (S)	Davis et al., 2020
Animalia	Chordata	Teleostei	Stomiiformes	Sternoptychidae	Maurolicus	Maurolicus weitzmani	Yes					/					Counterillumination (S)	Davis et al., 2020
Animalia	Chordata	Teleostei	Stomiiformes	Sternoptychidae	Polyipnus	Polyipnus asteroides	Yes					/					Counterillumination (S)	Davis et al., 2020
Animalia	Chordata	Teleostei	Stomiiformes	Sternoptychidae	Polyipnus	Polyipnus clarus	Yes					/					Counterillumination (S)	Davis et al., 2020
Animalia	Chordata	Teleostei	Stomiiformes	Sternoptychidae	Polyipnus	Polyipnus aquavitus	Yes					/					Counterillumination (S)	Davis et al., 2020
Animalia	Chordata	Teleostei	Stomiiformes	Sternoptychidae	Polyipnus	Polyipnus nuttingi	Yes					/					Counterillumination (S)	Davis et al., 2020
Animalia	Chordata	Teleostei	Stomiiformes	Sternoptychidae	Polyipnus	Polyipnus spinifer	Yes					/					Counterillumination (S)	Davis et al., 2020
Animalia	Chordata	Teleostei	Stomiiformes	Sternoptychidae	Polyipnus	Polyipnus polli	Yes					/						Martin et al., 2022
Animalia	Chordata	Teleostei	Stomiiformes	Sternoptychidae	Polyipnus	Polyipnus stereope	Yes	Blue				/						Nicol, 1969
Animalia	Chordata	Teleostei	Stomiiformes	Sternoptychidae	Valenciennellus	Valenciennellus tripunctulatus	Yes					/		Yes			Counterillumination (S)	Clarke, 1974; Davis et al., 2020; Martin et al., 2022
Animalia	Chordata	Teleostei	Stomiiformes	Sternoptychidae	Danaphos	Danaphos oculatus	Yes					/		Yes			Counterillumination (S)	Clarke, 1974; Davis et al., 2020
Animalia	Chordata	Teleostei	Stomiiformes	Sternoptychidae	Sternoptyx	Sternoptyx diaphana	Yes	Blue	475 nm			/		Yes	Nervous (mechanical/electrical)		Counterillumination (S) / Startle effect (S) / Burglar alarm (S)	Herring, 1983, 2000; Mensinger and Case, 1990, 1997; Davis et al., 2020; Martin et al., 2022
Animalia	Chordata	Teleostei	Stomiiformes	Sternoptychidae	Sternoptyx	Sternoptyx pseudodiaphana	Yes					/		Yes	Nervous (mechanical/electrical)			Mensinger and Case, 1990; Martin et al., 2022
Animalia	Chordata	Teleostei	Stomiiformes	Sternoptychidae	Sternoptyx	Sternoptyx obscura	Yes					/						Herring, 2000
Animalia	Chordata	Teleostei	Stomiiformes	Sternoptychidae	Sternoptyx	Sternoptyx pseudobscura	Yes					/					Counterillumination (S) / Startle effect (S) / Burglar alarm (S)	Mensinger and Case, 1990; Herring, 2000; Davis et al., 2020; Martin et al., 2022
Animalia	Chordata	Teleostei	Stomiiformes	Sternoptychidae	Araiophos	Araiophos eastropas	Yes					/					Counterillumination (S)	Davis et al., 2020
Animalia	Chordata	Teleostei	Stomiiformes	Sternoptychidae	Argyripnus	Argyripnus atlanticus	Yes					/					Counterillumination (S)	Davis et al., 2020
Animalia	Chordata	Teleostei	Stomiiformes	Sternoptychidae	Argyripnus	Argyripnus ephippiatus	Yes					/					Counterillumination (S)	Davis et al., 2020
Animalia	Chordata	Teleostei	Stomiiformes	Sternoptychidae	Argyripnus	Argyripnus brocki	Yes					/					Counterillumination (S)	Davis et al., 2020
Animalia	Chordata	Teleostei	Stomiiformes	Sternoptychidae	Cyclothone	Cyclothone alba	Yes					/						Herring, 1977b
Animalia	Chordata	Teleostei	Stomiiformes	Gonostomatidae	Cyclothone	Cyclothone braueri	Yes			Coelenterazine		/		Yes			Counterillumination (S) / Prey illumination (S)	Nicol, 1969; Herring, 1977b; Baguet et al., 1983; Mallefet and Shimomura, 1995; Cavallaro et al., 2015; Davis et al., 2020; Delroisse et al., 2021a
Animalia	Chordata	Teleostei	Stomiiformes	Gonostomatidae	Cyclothone	Cyclothone pseudopallida	Yes					/					Counterillumination (S)	Davis et al., 2020
Animalia	Chordata	Teleostei	Stomiiformes	Gonostomatidae	Cyclothone	Cyclothone pallida	Yes					/					Counterillumination (S)	Davis et al., 2020
Animalia	Chordata	Teleostei	Stomiiformes	Gonostomatidae	Cyclothone	Cyclothone microdon	Yes					/						Herring, 1977b
Animalia	Chordata	Teleostei	Stomiiformes	Gonostomatidae	Cyclothone	Cyclothone acclinidens	Yes					/					Counterillumination (S)	Herring, 1977b; Davis et al., 2020
Animalia	Chordata	Teleostei	Stomiiformes	Gonostomatidae	Cyclothone	Cyclothone obscura	Yes					/						Herring, 1977b; Davis et al., 2020
Animalia	Chordata	Teleostei	Stomiiformes	Gonostomatidae	Sigmops	Sigmops bathyphilus	Yes					/						Davis et al., 2020
Animalia	Chordata	Teleostei	Stomiiformes	Gonostomatidae	Sigmops	Sigmops elongatus	Yes					/		Yes	Nervous (mechanical/electrical)		Counterillumination (S)	Nicol, 1969; Mensinger and Case, 1990; Copeland, 1991; Davis et al., 2020
Animalia	Chordata	Teleostei	Stomiiformes	Gonostomatidae	Gonostoma	Gonostoma atlanticum	Yes					/					Counterillumination (S)	Davis et al., 2020
Animalia	Chordata	Teleostei	Stomiiformes	Gonostomatidae	Gonostoma	Gonostoma denudatum	Yes					/		Yes				Baguet and Marechal., 1976; Cavallaro et al., 2021a
Animalia	Chordata	Teleostei	Stomiiformes	Stomiidae	Malacosteus	Malacosteus niger	Yes	Blue / Red	469 / 702 nm			/		Yes	Nervous (mechanical/electrical/physiological)	Noradrenaline	Illuminating prey (S) / Intraspecific communication (S)	Brauer, 1908; Clarke, 1974; Widder et al., 1984; Mensinger and Case, 1990; Douglas et al., 2000; Herring and Cope, 2005; Kenaley, 2010
Animalia	Chordata	Teleostei	Stomiiformes	Stomiidae	Malacosteus	Malacosteus australis	Yes					/		Yes				Kenaley , 2010
Animalia	Chordata	Teleostei	Stomiiformes	Stomiidae	Idiacanthus	Idiacanthus fasciola	Yes					/						Herring, 2007
Animalia	Chordata	Teleostei	Stomiiformes	Stomiidae	Astronesthes	Astronesthes indicus	Yes					/		Yes	Nervous (mechanical/electrical)		Illuminating prey (S)	Mensinger and Case, 1990
Animalia	Chordata	Teleostei	Stomiiformes	Stomiidae	Astronesthes	Astronesthes macropogon	Yes					/						Herring, 2007
Animalia	Chordata	Teleostei	Stomiiformes	Stomiidae	Astronesthes	Astronesthes cyaneus	Yes					/		Yes				Clarke, 1974; Herring, 2007
Animalia	Chordata	Teleostei	Stomiiformes	Stomiidae	Astronesthes	Astronesthes richardsoni	Yes					/		Yes				Nicol, 1969
Animalia	Chordata	Teleostei	Stomiiformes	Stomiidae	Astronesthes	Astronesthes luetkeni	Yes					/						Nakayama et al., 2022
Animalia	Chordata	Teleostei	Stomiiformes	Stomiidae	Astronesthes	Astronesthes kiyofujii	Yes					/						Nakayama et al., 2022
Animalia	Chordata	Teleostei	Stomiiformes	Stomiidae	Astronesthes	Astronesthes lampara	Yes					/						Nakayama et al., 2022
Animalia	Chordata	Teleostei	Stomiiformes	Stomiidae	Astronesthes	Astronesthes tatyanae	Yes					/						Nakayama et al., 2022
Animalia	Chordata	Teleostei	Stomiiformes	Stomiidae	Astronesthes	Astronesthes gemmifer	Yes					/						Nakayama et al., 2022
Animalia	Chordata	Teleostei	Stomiiformes	Stomiidae	Astronesthes	Astronesthes splendidus	Yes					/		Yes				Clarke, 1974
Animalia	Chordata	Teleostei	Stomiiformes	Stomiidae	Photonectes	Photonectes parvimanus	Yes					/		Yes				Beebe, 1933
Animalia	Chordata	Teleostei	Stomiiformes	Stomiidae	Photonectes	Photonectes cornutus	Yes					/		Yes				Beebe, 1933
Animalia	Chordata	Teleostei	Stomiiformes	Stomiidae	Photonectes	Photonectes mirabilis	Yes					/		Yes				Beebe, 1933
Animalia	Chordata	Teleostei	Stomiiformes	Stomiidae	Neonesthes	Neonesthes capensis	Yes					/		Yes	Nervous (mechanical/electrical)		Illuminating prey (S)	Beebe, 1933; Mensinger and Case, 1990
Animalia	Chordata	Teleostei	Stomiiformes	Stomiidae	Photostomias	Photostomias guernei	Yes	Blue	469 nm			/		Yes	Nervous (mechanical/electrical)		Illuminating prey (S)	Beebe, 1933; Herring, 1983; Latz et al., 1988; Mensinger and Case, 1990; Kenaley and Hartel, 2005; Kenaley, 2010
Animalia	Chordata	Teleostei	Stomiiformes	Stomiidae	Photostomias	Photostomias goodyeari	Yes					/		Yes				Kenaley and Hartel, 2005
Animalia	Chordata	Teleostei	Stomiiformes	Stomiidae	Photostomias	Photostomias atrox	Yes					/		Yes				Kenaley and Hartel, 2005
Animalia	Chordata	Teleostei	Stomiiformes	Stomiidae	Photostomias	Photostomias tantillux	Yes					/		Yes				Kenaley, 2009
Animalia	Chordata	Teleostei	Stomiiformes	Stomiidae	Photostomias	Photostomias liemi	Yes					/		Yes				Kenaley, 2009, 2010
Animalia	Chordata	Teleostei	Stomiiformes	Stomiidae	Photostomias	Photostomias lucingens	Yes					/		Yes				Kenaley, 2009, 2010
Animalia	Chordata	Teleostei	Stomiiformes	Stomiidae	Stomias	Stomias boa	Yes					/		Yes	Nervous (electrical/physiological)	Adrenaline (+)		Baguet and Marechal, 1976; Mallefet et al., 2019
Animalia	Chordata	Teleostei	Stomiiformes	Stomiidae	Stomias	Stomias atriventer	Yes					/						Mensinger and Case, 1997
Animalia	Chordata	Teleostei	Stomiiformes	Stomiidae	Stomias	Stomias affinis	Yes					/		Yes				Nicol, 1969; Sutton and Hopkins, 1996
Animalia	Chordata	Teleostei	Stomiiformes	Stomiidae	Stomias	Stomias ferox	Yes	Blue				/						Nicol, 1969
Animalia	Chordata	Teleostei	Stomiiformes	Stomiidae	Stomias	Stomias brevibarbatus	Yes	Red	689 nm			/						Latz et al., 1988
Animalia	Chordata	Teleostei	Stomiiformes	Stomiidae	Stomias	Stomias longibarbatus	Yes					/		Yes				Clarke, 1974
Animalia	Chordata	Teleostei	Stomiiformes	Stomiidae	Aristostomias	Aristostomias scintillans	Yes	Blue / Red	479 / 703 nm			/		Yes	Nervous (mechanical/physiological)	Noradrenaline (+)	Illuminating prey (S) / Intraspecific communication (S)	Beebe, 1933; Widder et al., 1984; Mensinger and Case, 1997; Herring and Cope, 2005; Kenaley, 2010
Animalia	Chordata	Teleostei	Stomiiformes	Stomiidae	Aristostomias	Aristostomias tittmanni	Yes	Blue/ Red				/		Yes			Illuminating prey (S) / Intraspecific communication (S)	Partridge and Douglas, 1995; Douglas et al., 2000; Herring and Cope, 2005
Animalia	Chordata	Teleostei	Stomiiformes	Stomiidae	Aristostomias	Aristostomias lunifer	Yes					/		Yes				Beebe, 1933
Animalia	Chordata	Teleostei	Stomiiformes	Stomiidae	Aristostomias	Aristostomias grimaldii	Yes					/		Yes				Kenaley, 2010
Animalia	Chordata	Teleostei	Stomiiformes	Stomiidae	Aristostomias	Aristostomias xenostoma	Yes					/		Yes				Kenaley, 2010
Animalia	Chordata	Teleostei	Stomiiformes	Stomiidae	Pachystomias	Pachystomias microdon	Yes	Blue/ Red	575 nm			/		Yes			Illuminating prey (S) / Intraspecific communication (S)	von Lendenfeld, 1887; Douglas et al., 2000; Herring and Cope, 2005; Kenaley, 2010
Animalia	Chordata	Teleostei	Stomiiformes	Stomiidae	Borostomias	Borostomias panamensis	Yes					/						Mensinger and Case, 1997
Animalia	Chordata	Teleostei	Stomiiformes	Stomiidae	Borostomias	Borostomias elucens	Yes	Blue	475 nm			/						Herring, 1983
Animalia	Chordata	Teleostei	Stomiiformes	Stomiidae	Echiostoma	Echiostoma barbatum	Yes	Yellow (Blue)		Coelenterazine		/		Yes	Nervous (mechanical/electrical/physiological)	Adrenaline (+)	Illuminating prey (S)	Harvey, 1931; Nicol, 1969; Campbell and Herring, 1990; Mensinger and Case, 1990; Herring, 2007
Animalia	Chordata	Teleostei	Stomiiformes	Stomiidae	Melanostomias	Melanostomias melanops	Yes					/		Yes	Nervous (mechanical/electrical)		Illuminating prey (S)	Mensinger and Case, 1990
Animalia	Chordata	Teleostei	Stomiiformes	Stomiidae	Melanostomias	Melanostomias melanopogon	Yes					/						Herring, 2007
Animalia	Chordata	Teleostei	Stomiiformes	Stomiidae	Melanostomias	Melanostomias biseriatus	Yes					/						Herring, 2007
Animalia	Chordata	Teleostei	Stomiiformes	Stomiidae	Melanostomias	Melanostomias bartonbeani	Yes					/		Yes				Beebe, 1933
Animalia	Chordata	Teleostei	Stomiiformes	Stomiidae	Melanostomias	Melanostomias niger	Yes					/		Yes				Beebe, 1933
Animalia	Chordata	Teleostei	Stomiiformes	Stomiidae	Grammatostomias	Grammatostomias circularis	Yes	Blue	470 nm			/						Herring, 1983
Animalia	Chordata	Teleostei	Stomiiformes	Stomiidae	Leptostomias	Leptostomias macropogon	Yes	Blue				/						Nicol, 1958a
Animalia	Chordata	Teleostei	Stomiiformes	Stomiidae	Eustomias	Eustomias bibulbosus	Yes	Blue				/		Yes				Nicol, 1958a; Clarke, 1974; Gibbs et al., 1983
Animalia	Chordata	Teleostei	Stomiiformes	Stomiidae	Eustomias	Eustomias bibulboides	Yes					/		Yes				Gibbs et al., 1983
Animalia	Chordata	Teleostei	Stomiiformes	Stomiidae	Eustomias	Eustomias orientalis	Yes					/		Yes				Gibbs et al., 1983
Animalia	Chordata	Teleostei	Stomiiformes	Stomiidae	Eustomias	Eustomias curtatus	Yes					/		Yes				Gibbs et al., 1983
Animalia	Chordata	Teleostei	Stomiiformes	Stomiidae	Eustomias	Eustomias monodactylus	Yes					/		Yes				Sutton and Hartel, 2004
Animalia	Chordata	Teleostei	Stomiiformes	Stomiidae	Eustomias	Eustomias filifer	Yes					/		Yes				Gibbs et al., 1983; Sutton and Hartel, 2004
Animalia	Chordata	Teleostei	Stomiiformes	Stomiidae	Eustomias	Eustomias tetranema	Yes					/		Yes				Gibbs et al., 1983; Sutton and Hartel, 2004
Animalia	Chordata	Teleostei	Stomiiformes	Stomiidae	Eustomias	Eustomias jimcraddocki	Yes					/		Yes				Sutton and Hartel, 2004
Animalia	Chordata	Teleostei	Stomiiformes	Stomiidae	Eustomias	Eustomias satterleei	Yes					/		Yes				Beebe, 1933; Gibbs et al., 1983
Animalia	Chordata	Teleostei	Stomiiformes	Stomiidae	Eustomias	Eustomias binghami	Yes					/		Yes				Beebe, 1933; Gibbs et al., 1983
Animalia	Chordata	Teleostei	Stomiiformes	Stomiidae	Eustomias	Eustomias macronema	Yes					/		Yes				Beebe, 1933; Gibbs et al., 1983
Animalia	Chordata	Teleostei	Stomiiformes	Stomiidae	Eustomias	Eustomias micropterygius	Yes					/		Yes				Gomon and Gibbs, 1985
Animalia	Chordata	Teleostei	Stomiiformes	Stomiidae	Eustomias	Eustomias bifilis	Yes					/		Yes				Clarke, 1974
Animalia	Chordata	Teleostei	Stomiiformes	Stomiidae	Eustomias	Eustomias gibbsi	Yes					/		Yes				Clarke, 1974; Gibbs et al., 1983
Animalia	Chordata	Teleostei	Stomiiformes	Stomiidae	Eustomias	Eustomias austratlanticus	Yes					/		Yes				Gibbs et al., 1983
Animalia	Chordata	Teleostei	Stomiiformes	Stomiidae	Eustomias	Eustomias melanostigma	Yes					/		Yes				Gibbs et al., 1983
Animalia	Chordata	Teleostei	Stomiiformes	Stomiidae	Eustomias	Eustomias melanostigmoides	Yes					/		Yes				Gibbs et al., 1983
Animalia	Chordata	Teleostei	Stomiiformes	Stomiidae	Eustomias	Eustomias suluensis	Yes					/		Yes				Gibbs et al., 1983
Animalia	Chordata	Teleostei	Stomiiformes	Stomiidae	Eustomias	Eustomias cancriensis	Yes					/		Yes				Gibbs et al., 1983
Animalia	Chordata	Teleostei	Stomiiformes	Stomiidae	Eustomias	Eustomias teuthidopsis	Yes					/		Yes				Gibbs et al., 1983
Animalia	Chordata	Teleostei	Stomiiformes	Stomiidae	Eustomias	Eustomias cirritus	Yes					/		Yes				Gibbs et al., 1983
Animalia	Chordata	Teleostei	Stomiiformes	Stomiidae	Eustomias	Eustomias kreffti	Yes					/		Yes				Gibbs et al., 1983
Animalia	Chordata	Teleostei	Stomiiformes	Stomiidae	Eustomias	Eustomias posti	Yes					/		Yes				Gibbs et al., 1983
Animalia	Chordata	Teleostei	Stomiiformes	Stomiidae	Eustomias	Eustomias medusa	Yes					/		Yes				Gibbs et al., 1983
Animalia	Chordata	Teleostei	Stomiiformes	Stomiidae	Eustomias	Eustomias leptobolus	Yes					/		Yes				Gibbs et al., 1983; Gomon and Gibbs, 1985
Animalia	Chordata	Teleostei	Stomiiformes	Stomiidae	Eustomias	Eustomias melanonema	Yes					/		Yes				Gibbs et al., 1983
Animalia	Chordata	Teleostei	Stomiiformes	Stomiidae	Eustomias	Eustomias ioani	Yes					/		Yes				Gibbs et al., 1983; Gomon and Gibbs, 1985
Animalia	Chordata	Teleostei	Stomiiformes	Stomiidae	Eustomias	Eustomias patulus	Yes					/		Yes				Gibbs et al., 1983
Animalia	Chordata	Teleostei	Stomiiformes	Stomiidae	Eustomias	Eustomias micraster	Yes					/		Yes				Gibbs et al., 1983
Animalia	Chordata	Teleostei	Stomiiformes	Stomiidae	Eustomias	Eustomias arborifer	Yes					/		Yes				Gibbs et al., 1983
Animalia	Chordata	Teleostei	Stomiiformes	Stomiidae	Eustomias	Eustomias multifilis	Yes					/		Yes				Gibbs et al., 1983
Animalia	Chordata	Teleostei	Stomiiformes	Stomiidae	Eustomias	Eustomias mesostenus	Yes					/		Yes				Gibbs et al., 1983
Animalia	Chordata	Teleostei	Stomiiformes	Stomiidae	Eustomias	Eustomias bulbornatus	Yes					/		Yes				Gibbs et al., 1983
Animalia	Chordata	Teleostei	Stomiiformes	Stomiidae	Eustomias	Eustomias grandibulbus	Yes					/		Yes				Gibbs et al., 1983
Animalia	Chordata	Teleostei	Stomiiformes	Stomiidae	Eustomias	Eustomias crossotus	Yes					/		Yes				Gibbs et al., 1983
Animalia	Chordata	Teleostei	Stomiiformes	Stomiidae	Eustomias	Eustomias vitiazi	Yes					/		Yes				Gibbs et al., 1983
Animalia	Chordata	Teleostei	Stomiiformes	Stomiidae	Eustomias	Eustomias spherulifer	Yes					/		Yes				Gibbs et al., 1983
Animalia	Chordata	Teleostei	Stomiiformes	Stomiidae	Eustomias	Eustomias bertelseni	Yes					/		Yes				Gibbs et al., 1983
Animalia	Chordata	Teleostei	Stomiiformes	Stomiidae	Eustomias	Eustomias perplexus	Yes					/		Yes				Gibbs et al., 1983
Animalia	Chordata	Teleostei	Stomiiformes	Stomiidae	Eustomias	Eustomias obscurus	Yes					/		Yes				Gibbs et al., 1983
Animalia	Chordata	Teleostei	Stomiiformes	Stomiidae	Eustomias	Eustomias braueri	Yes					/		Yes				Gibbs et al., 1983
Animalia	Chordata	Teleostei	Stomiiformes	Stomiidae	Eustomias	Eustomias macrurus	Yes					/		Yes				Gibbs et al., 1983
Animalia	Chordata	Teleostei	Stomiiformes	Stomiidae	Eustomias	Eustomias parri	Yes					/		Yes				Gibbs et al., 1983
Animalia	Chordata	Teleostei	Stomiiformes	Stomiidae	Eustomias	Eustomias furcifer	Yes					/		Yes				Gibbs et al., 1983
Animalia	Chordata	Teleostei	Stomiiformes	Stomiidae	Eustomias	Eustomias tenisoni	Yes					/		Yes				Gibbs et al., 1983
Animalia	Chordata	Teleostei	Stomiiformes	Stomiidae	Eustomias	Eustomias macrophthalmus	Yes					/		Yes				Gomon and Gibbs, 1985
Animalia	Chordata	Teleostei	Stomiiformes	Stomiidae	Eustomias	Eustomias radicifilis	Yes					/		Yes				Gibbs et al., 1983
Animalia	Chordata	Teleostei	Stomiiformes	Stomiidae	Eustomias	Eustomias decoratus	Yes					/		Yes				Gibbs et al., 1983
Animalia	Chordata	Teleostei	Stomiiformes	Stomiidae	Eustomias	Eustomias achirus	Yes					/		Yes				Gibbs et al., 1983
Animalia	Chordata	Teleostei	Stomiiformes	Stomiidae	Eustomias	Eustomias bigelowi	Yes					/		Yes				Gibbs et al., 1983
Animalia	Chordata	Teleostei	Stomiiformes	Stomiidae	Eustomias	Eustomias dendriticus	Yes					/		Yes				Gibbs et al., 1983
Animalia	Chordata	Teleostei	Stomiiformes	Stomiidae	Eustomias	Eustomias fissibarbis	Yes					/		Yes				Gibbs et al., 1983
Animalia	Chordata	Teleostei	Stomiiformes	Stomiidae	Eustomias	Eustomias lipochirus	Yes					/		Yes				Gibbs et al., 1983
Animalia	Chordata	Teleostei	Stomiiformes	Stomiidae	Eustomias	Eustomias paucifilis	Yes					/		Yes				Gibbs et al., 1983
Animalia	Chordata	Teleostei	Stomiiformes	Stomiidae	Eustomias	Eustomias schmidti	Yes					/		Yes				Gibbs et al., 1983
Animalia	Chordata	Teleostei	Stomiiformes	Stomiidae	Eustomias	Eustomias silvescens	Yes					/		Yes				Gibbs et al., 1983
Animalia	Chordata	Teleostei	Stomiiformes	Stomiidae	Eustomias	Eustomias similis	Yes					/		Yes				Gibbs et al., 1983
Animalia	Chordata	Teleostei	Stomiiformes	Stomiidae	Eustomias	Eustomias cruci	Yes					/		Yes				Gibbs et al., 1983
Animalia	Chordata	Teleostei	Stomiiformes	Stomiidae	Eustomias	Eustomias australensis	Yes					/		Yes				Gibbs et al., 1983
Animalia	Chordata	Teleostei	Stomiiformes	Stomiidae	Eustomias	Eustomias pacificus	Yes					/		Yes				Gibbs et al., 1983
Animalia	Chordata	Teleostei	Stomiiformes	Stomiidae	Eustomias	Eustomias dubius	Yes					/		Yes				Gomon and Gibbs, 1985
Animalia	Chordata	Teleostei	Stomiiformes	Stomiidae	Eustomias	Eustomias inconstans	Yes					/		Yes				Gibbs et al., 1983
Animalia	Chordata	Teleostei	Stomiiformes	Stomiidae	Eustomias	Eustomias deofamiliaris	Yes					/		Yes				Gibbs et al., 1983
Animalia	Chordata	Teleostei	Stomiiformes	Stomiidae	Eustomias	Eustomias appositus	Yes					/		Yes				Gibbs et al., 1983
Animalia	Chordata	Teleostei	Stomiiformes	Stomiidae	Eustomias	Eustomias longibarba	Yes					/		Yes				Gibbs et al., 1983
Animalia	Chordata	Teleostei	Stomiiformes	Stomiidae	Eustomias	Eustomias bituberatus	Yes					/		Yes				Gibbs et al., 1983
Animalia	Chordata	Teleostei	Stomiiformes	Stomiidae	Eustomias	Eustomias bimargaritatus	Yes					/		Yes				Gibbs et al., 1983
Animalia	Chordata	Teleostei	Stomiiformes	Stomiidae	Eustomias	Eustomias bimargaritoides	Yes					/		Yes				Gibbs et al., 1983
Animalia	Chordata	Teleostei	Stomiiformes	Stomiidae	Eustomias	Eustomias bituberoides	Yes					/		Yes				Gibbs et al., 1983
Animalia	Chordata	Teleostei	Stomiiformes	Stomiidae	Eustomias	Eustomias globulifer	Yes					/		Yes				Gomon and Gibbs, 1985
Animalia	Chordata	Teleostei	Stomiiformes	Stomiidae	Eustomias	Eustomias pyrifer	Yes					/		Yes				Gomon and Gibbs, 1985
Animalia	Chordata	Teleostei	Stomiiformes	Stomiidae	Eustomias	Eustomias contiguus	Yes					/		Yes				Gomon and Gibbs, 1985
Animalia	Chordata	Teleostei	Stomiiformes	Stomiidae	Eustomias	Eustomias xenobolus	Yes					/		Yes				Gomon and Gibbs, 1985
Animalia	Chordata	Teleostei	Stomiiformes	Stomiidae	Eustomias	Eustomias schiffi	Yes					/		Yes				Gomon and Gibbs, 1985
Animalia	Chordata	Teleostei	Stomiiformes	Stomiidae	Eustomias	Eustomias digitatus	Yes					/		Yes				Gomon and Gibbs, 1985
Animalia	Chordata	Teleostei	Stomiiformes	Stomiidae	Eustomias	Eustomias dispar	Yes					/		Yes				Gomon and Gibbs, 1985
Animalia	Chordata	Teleostei	Stomiiformes	Stomiidae	Eustomias	Eustomias hulleyi	Yes					/		Yes				Gomon and Gibbs, 1985
Animalia	Chordata	Teleostei	Stomiiformes	Stomiidae	Eustomias	Eustomias ignotus	Yes					/		Yes				Gomon and Gibbs, 1985
Animalia	Chordata	Teleostei	Stomiiformes	Stomiidae	Eustomias	Eustomias metamelas	Yes					/		Yes				Gomon and Gibbs, 1985
Animalia	Chordata	Teleostei	Stomiiformes	Stomiidae	Eustomias	Eustomias precarius	Yes					/		Yes				Gomon and Gibbs, 1985
Animalia	Chordata	Teleostei	Stomiiformes	Stomiidae	Eustomias	Eustomias quadrifilis	Yes					/		Yes				Gomon and Gibbs, 1985
Animalia	Chordata	Teleostei	Stomiiformes	Stomiidae	Eustomias	Eustomias hypopsilus	Yes					/		Yes				Gomon and Gibbs, 1985
Animalia	Chordata	Teleostei	Stomiiformes	Stomiidae	Eustomias	Eustomias variabilis	Yes					/		Yes				Gomon and Gibbs, 1985
Animalia	Chordata	Teleostei	Stomiiformes	Stomiidae	Eustomias	Eustomias polyaster	Yes					/		Yes				Gomon and Gibbs, 1985
Animalia	Chordata	Teleostei	Stomiiformes	Stomiidae	Eustomias	Eustomias brevibarbatus	Yes					/		Yes				Gomon and Gibbs, 1985
Animalia	Chordata	Teleostei	Stomiiformes	Stomiidae	Eustomias	Eustomias dendrobium	Yes					/		Yes				Koeda and Ho, 2019
Animalia	Chordata	Teleostei	Stomiiformes	Stomiidae	Eustomias	Eustomias stamen	Yes					/		Yes				Koeda and Ho, 2019
Animalia	Chordata	Teleostei	Stomiiformes	Stomiidae	Eustomias	Eustomias tritentaculatus	Yes					/		Yes				Koeda and Ho, 2019
Animalia	Chordata	Teleostei	Stomiiformes	Stomiidae	Eustomias	Eustomias enbarbatus	Yes					/		Yes				Villarins et al., 2023
Animalia	Chordata	Teleostei	Stomiiformes	Stomiidae	Eustomias	Eustomias antea	Yes					/		Yes				Villarins et al., 2023
Animalia	Chordata	Teleostei	Stomiiformes	Stomiidae	Eustomias	Eustomias lucenae	Yes					/		Yes				Villarins et al., 2023
Animalia	Chordata	Teleostei	Stomiiformes	Stomiidae	Eustomias	Eustomias ophioglossa	Yes	Blue				/		Yes				Villarins et al., 2023
Animalia	Chordata	Teleostei	Stomiiformes	Stomiidae	Eustomias	Eustomias bertrandi	Yes					/		Yes				Villarins et al., 2023
Animalia	Chordata	Teleostei	Stomiiformes	Stomiidae	Eustomias	Eustomias minimus	Yes					/		Yes				Villarins et al., 2023
Animalia	Chordata	Teleostei	Stomiiformes	Stomiidae	Chirostomias	Chirostomias pliopterus	Yes	Blue				/						Nicol, 1958a
Animalia	Chordata	Teleostei	Stomiiformes	Stomiidae	Bathophilus	Bathophilus flemingi	Yes					/						Mensinger and Case, 1997
Animalia	Chordata	Teleostei	Stomiiformes	Stomiidae	Bathophilus	Bathophilus altipinnis	Yes	Red				/		Yes				Beebe, 1933
Animalia	Chordata	Teleostei	Stomiiformes	Stomiidae	Bathophilus	Bathophilus nigerrimus	Yes					/		Yes				Beebe, 1933
Animalia	Chordata	Teleostei	Stomiiformes	Stomiidae	Bathophilus	Bathophilus proximus	Yes					/		Yes				Beebe, 1933
Animalia	Chordata	Teleostei	Stomiiformes	Stomiidae	Chauliodus	Chauliodus sloani	Yes	Blue		Coelenterazine		/		Yes	Nervous (electrical/physiological)	Adrenaline (+) / Noradrenaline (+)	Counterillumination (S)	Clarke, 1963; Nicol, 1969; Denton et al., 1972; Baguet and Marechal, 1976; Mallefet and Shimomura, 1995; Sutton and Hopkins, 1996; Widder, 1999; Johnsen, 2014; Mallefet et al., 2019; Davis et al., 2020; Delroisse et al., 2021a
Animalia	Chordata	Teleostei	Stomiiformes	Stomiidae	Chauliodus	Chauliodus macouni	Yes					/						Herring, 2007
Animalia	Chordata	Teleostei	Stomiiformes	Stomiidae	Chauliodus	Chauliodus danae	Yes					/						Herring, 2007
Animalia	Chordata	Teleostei	Stomiiformes	Phosichthyidae	Phosichthys	Phosichthys argenteus	Yes					/						Imber, 1973
Animalia	Chordata	Teleostei	Stomiiformes	Phosichthyidae	Pollichthys	Pollichthys mauli	Yes					/					Counterillumination (S)	Davis et al., 2020
Animalia	Chordata	Teleostei	Stomiiformes	Phosichthyidae	Ichthyococcus	Ichthyococcus ovatus	Yes					/		Yes	Nervous (electrical)		Counterillumination (S)	Clarke, 1974; Baguet and Marechal, 1976; Davis et al., 2020
Animalia	Chordata	Teleostei	Stomiiformes	Phosichthyidae	Vinciguerria	Vinciguerria nimbaria	Yes					/					Counterillumination (S)	Davis et al., 2020
Animalia	Chordata	Teleostei	Stomiiformes	Phosichthyidae	Vinciguerria	Vinciguerria poweriae	Yes					/					Counterillumination (S)	Baguet and Marechal., 1976; Davis et al., 2020
Animalia	Chordata	Teleostei	Stomiiformes	Phosichthyidae	Vinciguerria	Vinciguerria attenuata	Yes			Coelenterazine		/						Rees et al., 1990; Mallefet and Shimomura, 1995; Delroisse et al., 2021a
Animalia	Chordata	Teleostei	Stomiiformes	Phosichthyidae	Polymetme	Polymetme corythaeola	Yes			Coelenterazine		/						McCapra and Hart, 1980; Shimomura et al., 1980
Animalia	Chordata	Teleostei	Acanthuriformes	Leiognathidae	Gazza	Gazza minuta	Yes (symbiotic with Photobacterium leiognathi)	Blue		Bacterial luciferin	Bacterial luciferase	P09140 / AB238819.1		Yes			Counterillumination (S) / Sexual recognition/courtship display (S)	Haneda and Tsuji, 1976; Ruby and Morin, 1978; McFall-Ngai and Dunlap, 1983, 1984; Jayabalan, 1989; McFall-Ngai and Morin, 1991; Sparks et al., 2005; Dunlap et al., 2007
Animalia	Chordata	Teleostei	Acanthuriformes	Leiognathidae	Gazza	Gazza squamiventralis	Yes (symbiotic with Photobacterium leiognathi)			Bacterial luciferin	Bacterial luciferase	P09140 / AB238819.1						Thacker and Roje, 2009
Animalia	Chordata	Teleostei	Acanthuriformes	Leiognathidae	Gazza	Gazza achlamys	Yes (symbiotic with Photobacterium leiognathi)			Bacterial luciferin	Bacterial luciferase	P09140 / AB238819.1		Yes			Counterillumination (S) / Sexual recognition/courtship display (S)	McFall-Ngai and Dunlap, 1984; Jayabalan, 1989; Dunlap et al., 2007; Chakrabarty et al., 2011b
Animalia	Chordata	Teleostei	Acanthuriformes	Leiognathidae	Gazza	Gazza rhombea	Yes (symbiotic with Photobacterium leiognathi)			Bacterial luciferin	Bacterial luciferase	P09140 / AB238819.1					Counterillumination (S) / Sexual recognition/courtship display (S)	Sparks et al., 2005
Animalia	Chordata	Teleostei	Acanthuriformes	Leiognathidae	Nuchequula	Nuchequula nuchalis	Yes (symbiotic with Photobacterium leiognathi)			Bacterial luciferin	Bacterial luciferase	P09140 / AB238819.1		Yes			Counterillumination (S) / Sexual recognition/courtship display (S)	McFall-Ngai and Morin, 1991; Dunlap et al., 2007, 2008; Chakrabarty et al., 2011b; Hendry and Dunlap, 2014
Animalia	Chordata	Teleostei	Acanthuriformes	Leiognathidae	Nuchequula	Nuchequula flavaxilla	Yes (symbiotic with Photobacterium leiognathi)			Bacterial luciferin	Bacterial luciferase	P09140 / AB238819.1						Chakrabarty et al., 2011a
Animalia	Chordata	Teleostei	Acanthuriformes	Leiognathidae	Nuchequula	Nuchequula mannusella	Yes (symbiotic with Photobacterium leiognathi)			Bacterial luciferin	Bacterial luciferase	P09140 / AB238819.1						Chakrabarty et al., 2011a
Animalia	Chordata	Teleostei	Acanthuriformes	Leiognathidae	Nuchequula	Nuchequula longicornis	Yes (symbiotic with Photobacterium leiognathi)			Bacterial luciferin	Bacterial luciferase	P09140 / AB238819.1						Chakrabarty et al., 2011a
Animalia	Chordata	Teleostei	Acanthuriformes	Leiognathidae	Nuchequula	Nuchequula gerreoides	Yes (symbiotic with Photobacterium leiognathi)			Bacterial luciferin	Bacterial luciferase	P09140 / AB238819.1					Counterillumination (S) / Sexual recognition/courtship display (S)	Sparks et al., 2005
Animalia	Chordata	Teleostei	Acanthuriformes	Leiognathidae	Nuchequula	Nuchequula blochii	Yes (symbiotic with Photobacterium leiognathi)			Bacterial luciferin	Bacterial luciferase	P09140 / AB238819.1					Counterillumination (S) / Sexual recognition/courtship display (S)	Sparks et al., 2005
Animalia	Chordata	Teleostei	Acanthuriformes	Leiognathidae	Aurigequula	Aurigequula fasciata	Yes (symbiotic with Photobacterium leiognathi)			Bacterial luciferin	Bacterial luciferase	P09140 / AB238819.1					Counterillumination (S) / Sexual recognition/courtship display (S)	McFall-Ngai and Dunlap, 1984; Sparks et al., 2005; Dunlap et al., 2007
Animalia	Chordata	Teleostei	Acanthuriformes	Leiognathidae	Equulites	Equulites elongatus	Yes (symbiotic with Photobacterium leiognathi)			Bacterial luciferin	Bacterial luciferase	P09140 / AB238819.1		Yes			Counterillumination (S) / Sexual recognition/courtship display (S)	Haneda and Tsuji, 1976; McFall-Ngai and Dunlap, 1984; Sasaki et al., 2003; Sparks et al., 2005; Dunlap et al., 2007; Herring, 2007; Hendry and Dunlap, 2014
Animalia	Chordata	Teleostei	Acanthuriformes	Leiognathidae	Equulites	Equulites rivulatus	Yes (symbiotic with Photobacterium leiognathi)			Bacterial luciferin	Bacterial luciferase	P09140 / AB238819.1		Yes			Counterillumination (S) / Sexual recognition/courtship display (S) / Territorial signaling (S)	Haneda and Tsuji, 1976; McFall-Ngai and Dunlap, 1984; Sparks et al., 2005; Dunlap et al., 2007; Herring, 2007; Ikejima et al., 2008; Chakrabarty et al., 2011b; Hendry and Dunlap, 2014
Animalia	Chordata	Teleostei	Acanthuriformes	Leiognathidae	Equulites	Equulites laterofenestra	Yes (symbiotic with Photobacterium leiognathi)			Bacterial luciferin	Bacterial luciferase	P09140 / AB238819.1						Chakrabarty et al., 2011b
Animalia	Chordata	Teleostei	Acanthuriformes	Leiognathidae	Equulites	Equulites absconditus	Yes (symbiotic with Photobacterium leiognathi)			Bacterial luciferin	Bacterial luciferase	P09140 / AB238819.1						Suzuki and Kimura, 2017
Animalia	Chordata	Teleostei	Acanthuriformes	Leiognathidae	Equulites	Equulites leuciscus	Yes (symbiotic with Photobacterium leiognathi)			Bacterial luciferin	Bacterial luciferase	P09140 / AB238819.1					Counterillumination (S) / Sexual recognition/courtship display (S)	McFall-Ngai and Dunlap, 1984; Sparks et al., 2005; Dunlap et al., 2007
Animalia	Chordata	Teleostei	Acanthuriformes	Leiognathidae	Equulites	Equulites klunzingeri	Yes (symbiotic with Photobacterium leiognathi)			Bacterial luciferin	Bacterial luciferase	P09140 / AB238819.1					Counterillumination (S) / Sexual recognition/courtship display (S)	Sparks et al., 2005
Animalia	Chordata	Teleostei	Acanthuriformes	Leiognathidae	Equulites	Equulites lineolatus	Yes (symbiotic with Photobacterium leiognathi)			Bacterial luciferin	Bacterial luciferase	P09140 / AB238819.1		Yes			Counterillumination (S) / Sexual recognition/courtship display (S)	Jayabalan, 1989; Sparks et al., 2005
Animalia	Chordata	Teleostei	Acanthuriformes	Leiognathidae	Photopectoralis	Photopectoralis bindus	Yes (symbiotic with Photobacterium leiognathi)			Bacterial luciferin	Bacterial luciferase	P09140 / AB238819.1					Counterillumination (S) / Sexual recognition/courtship display (S)	McFall-Ngai and Dunlap, 1984; Sparks et al., 2005; Dunlap et al., 2007; Kaeding et al., 2007; Chakrabarty et al., 2011b; Sebastian, 2019
Animalia	Chordata	Teleostei	Acanthuriformes	Leiognathidae	Photopectoralis	Photopectoralis hataii	Yes (symbiotic with Photobacterium leiognathi)			Bacterial luciferin	Bacterial luciferase	P09140 / AB238819.1					Counterillumination (S) / Sexual recognition/courtship display (S)	Haneda and Tsuji, 1976; McFall-Ngai and Dunlap, 1984; Sparks et al., 2005
Animalia	Chordata	Teleostei	Acanthuriformes	Leiognathidae	Photopectoralis	Photopectoralis aureus	Yes (symbiotic with Photobacterium leiognathi)			Bacterial luciferin	Bacterial luciferase	P09140 / AB238819.1					Counterillumination (S) / Sexual recognition/courtship display (S)	Haneda and Tsuji, 1976; McFall-Ngai and Dunlap, 1984; Sparks et al., 2005; Chakrabarty et al., 2011b
Animalia	Chordata	Teleostei	Acanthuriformes	Leiognathidae	Photopectoralis	Photopectoralis panayensis	Yes (symbiotic with Photobacterium leiognathi)			Bacterial luciferin	Bacterial luciferase	P09140 / AB238819.1					Counterillumination (S) / Sexual recognition/courtship display (S)	Sparks et al., 2005; Dunlap et al., 2007; Kaeding et al., 2007
Animalia	Chordata	Teleostei	Acanthuriformes	Leiognathidae	Photolateralis	Photolateralis stercorarius	Yes (symbiotic with Photobacterium leiognathi)			Bacterial luciferin	Bacterial luciferase	P09140 / AB238819.1					Counterillumination (S) / Sexual recognition/courtship display (S)	McFall-Ngai and Dunlap, 1984; Sparks et al., 2005; Dunlap et al., 2007
Animalia	Chordata	Teleostei	Acanthuriformes	Leiognathidae	Photolateralis	Photolateralis antongil	Yes (symbiotic with Photobacterium leiognathi)			Bacterial luciferin	Bacterial luciferase	P09140 / AB238819.1						Chakrabarty et al., 2011b
Animalia	Chordata	Teleostei	Acanthuriformes	Leiognathidae	Photolateralis	Photolateralis moretoniensis	Yes (symbiotic with Photobacterium leiognathi)			Bacterial luciferin	Bacterial luciferase	P09140 / AB238819.1					Counterillumination (S) / Sexual recognition/courtship display (S)	Sparks et al., 2005; Chakrabarty et al., 2011b
Animalia	Chordata	Teleostei	Acanthuriformes	Leiognathidae	Leiognathus	Leiognathus equula	Yes (symbiotic with Photobacterium leiognathi)			Bacterial luciferin	Bacterial luciferase	P09140 / AB238819.1		Yes			Counterillumination (S) / Sexual recognition/courtship display (S)	Nicol, 1969; Haneda and Tsuji, 1976; McFall-Ngai, 1983; Jayabalan, 1989; McFall-Ngai and Morin, 1991; Sparks et al., 2005; Dunlap et al., 2007; Thacker and Roje, 2009; Chakrabarty et al., 2011b
Animalia	Chordata	Teleostei	Acanthuriformes	Leiognathidae	Leiognathus	Leiognathus ruconius	Yes (symbiotic with Photobacterium leiognathi)	Blue-green	500 nm	Bacterial luciferin	Bacterial luciferase	P09140 / AB238819.1		Yes			Counterillumination (S) / Sexual recognition/courtship display (S)	Haneda and Tsuji, 1976; Herring, 1983; Jayabalan, 1989; McFall-Ngai and Dunlap, 1984
Animalia	Chordata	Teleostei	Acanthuriformes	Leiognathidae	Leiognathus	Leiognathus robustus	Yes (symbiotic with Photobacterium leiognathi)			Bacterial luciferin	Bacterial luciferase	P09140 / AB238819.1					Counterillumination (S) / Sexual recognition/courtship display (S)	Sparks et al., 2005
Animalia	Chordata	Teleostei	Acanthuriformes	Leiognathidae	Leiognathus	Leiognathus longispinis	Yes (symbiotic with Photobacterium leiognathi)			Bacterial luciferin	Bacterial luciferase	P09140 / AB238819.1					Counterillumination (S) / Sexual recognition/courtship display (S)	Sparks et al., 2005
Animalia	Chordata	Teleostei	Acanthuriformes	Leiognathidae	Leiognathus	Leiognathus parviceps	Yes (symbiotic with Photobacterium leiognathi)			Bacterial luciferin	Bacterial luciferase	P09140 / AB238819.1					Counterillumination (S) / Sexual recognition/courtship display (S)	Sparks et al., 2005
Animalia	Chordata	Teleostei	Acanthuriformes	Leiognathidae	Leiognathus	Leiognathus berbis	Yes (symbiotic with ?)			Bacterial luciferin	Bacterial luciferase	/		Yes			Counterillumination (S) / Sexual recognition/courtship display (S)	Jayabalan, 1989
Animalia	Chordata	Teleostei	Acanthuriformes	Leiognathidae	Deveximentum	Deveximentum insidiator	Yes (symbiotic with Photobacterium leiognathi)	Blue		Bacterial luciferin	Bacterial luciferase	P09140 / AB238819.1					Counterillumination (S) / Sexual recognition/courtship display (S)	McFall-Ngai and Dunlap, 1984; Jayabalan, 1989; Dunlap et al., 2007; Chakrabarty et al., 2011b
Animalia	Chordata	Teleostei	Acanthuriformes	Leiognathidae	Deveximentum	Deveximentum indicium	Yes (symbiotic with Photobacterium leiognathi)			Bacterial luciferin	Bacterial luciferase	P09140 / AB238819.1					Counterillumination (S) / Sexual recognition/courtship display (S)	McFall-Ngai and Dunlap, 1984; Sebastian and Inasu, 2012; Sparks et al., 2005
Animalia	Chordata	Teleostei	Acanthuriformes	Leiognathidae	Deveximentum	Deveximentum megalolepis	Yes (symbiotic with Photobacterium leiognathi)			Bacterial luciferin	Bacterial luciferase	P09140 / AB238819.1						Dunlap et al., 2007; Thacker and Roje, 2009
Animalia	Chordata	Teleostei	Acanthuriformes	Leiognathidae	Deveximentum	Deveximentum hanedai	Yes (symbiotic with Photobacterium leiognathi)			Bacterial luciferin	Bacterial luciferase	P09140 / AB238819.1						Sparks et al., 2005
Animalia	Chordata	Teleostei	Acanthuriformes	Leiognathidae	Eubleekeria	Eubleekeria splendens	Yes (symbiotic with Photobacterium leiognathi)			Bacterial luciferin	Bacterial luciferase	P09140 / AB238819.1		Yes			Counterillumination (S) / schooling/Aggregation (S) / Sexual recognition/courtship display (S) / Stunning prey (S) / Illuminating prey (S)	Jayabalan, 1989; McFall-Ngai and Morin, 1991; Woodland et al., 2002; Sparks et al., 2005; Dunlap et al., 2007; Chakrabarty et al., 2011b
Animalia	Chordata	Teleostei	Acanthuriformes	Leiognathidae	Eubleekeria	Eubleekeria jonesi	Yes (symbiotic with Photobacterium leiognathi)			Bacterial luciferin	Bacterial luciferase	P09140 / AB238819.1						Dunlap et al., 2007
Animalia	Chordata	Teleostei	Acanthuriformes	Leiognathidae	Karalla	Karalla daura	Yes (symbiotic with Photobacterium leiognathi)			Bacterial luciferin	Bacterial luciferase	P09140 / AB238819.1		Yes			Counterillumination (S) / Sexual recognition/courtship display (S)	Jayabalan, 1989; Sparks et al., 2005
Animalia	Chordata	Teleostei	Acanthuriformes	Leiognathidae	Karalla	Karalla dussumieri	Yes (symbiotic with Photobacterium leiognathi)			Bacterial luciferin	Bacterial luciferase	P09140 / AB238819.1		Yes			Counterillumination (S) / Sexual recognition/courtship display (S)	Jayabalan, 1989; Sparks et al., 2005
Animalia	Chordata	Teleostei	Alepocephaliformes	Platytroctidae	Searsia	Searsia koefoedi	Yes	Violet - Blue	408 - 478 nm			/	Fe2+	Yes	Nervous (mechanical/physiological)		Smoke screen/cloud (S)	Nicol, 1958a; Herring, 1972, 1983; Widder et al., 1986
Animalia	Chordata	Teleostei	Alepocephaliformes	Platytroctidae	Platytroctes	Platytroctes apus	Yes	Blue	475 nm			/	Fe2+		Nervous (physiological)			Herring, 1972, 1983
Animalia	Chordata	Teleostei	Alepocephaliformes	Platytroctidae	Normichthys	Normichthys operosus	Yes					/						Herring, 1972
Animalia	Chordata	Teleostei	Alepocephaliformes	Platytroctidae	Sagamichthys	Sagamichthys schnakenbecki	Yes	Blue-green				/		Yes			Smoke screen/cloud (S)	Nicol, 1958a, 1969; Poulsen, 2019
Animalia	Chordata	Teleostei	Alepocephaliformes	Platytroctidae	Persparsia	Persparsia kopua	Yes					/						Poulsen, 2019
Animalia	Chordata	Teleostei	Alepocephaliformes	Platytroctidae	Holtbyrnia	Holtbyrnia anomala	Yes					/					Smoke screen/cloud (S)	Poulsen, 2019
Animalia	Chordata	Teleostei	Alepocephaliformes	Platytroctidae	Barbantus	Barbantus curvifrons	Yes					/						Herring, 1972
Animalia	Chordata	Teleostei	Alepocephaliformes	Platytroctidae	Mentodus	Mentodus rostratus	Yes					/		Yes				Nicol, 1958a
Animalia	Chordata	Teleostei	Clupeiformes	Engraulidae	Coilia	Coilia dussumieri	Yes					/					Counterillumination (S)	Paitio et al., 2016
Animalia	Chordata	Teleostei	Gadiformes	Moridae	Gadella	Gadella jordani	Yes (symbiotic with Photobacterium mandapamensis)			Bacterial luciferin	Bacterial luciferase	Q05KJ1 / AB238818.1						Dunlap et al., 2007; Kaeding et al., 2007
Animalia	Chordata	Teleostei	Gadiformes	Moridae	Physiculus	Physiculus japonicus	Yes (Symbiotic with Photobacterium kishitanii)			Bacterial luciferin	Bacterial luciferase	Q6VFP7 / AY341064.2						Ast et al., 2007; Dunlap et al., 2007
Animalia	Chordata	Teleostei	Gadiformes	Macrouridae	Malacocephalus	Malacocephalus laevis	Yes (Symbiotic with Photobacterium kishitanii)	Green	510 nm	Bacterial luciferin	Bacterial luciferase	Q6VFP7 / AY341064.2						Harvey, 1926a; Nicol, 1969; Dunlap et al., 2007
Animalia	Chordata	Teleostei	Gadiformes	Macrouridae	Hymenocephalus	Hymenocephalus striatissimus	Yes (Symbiotic with Photobacterium kishitanii)			Bacterial luciferin	Bacterial luciferase	Q6VFP7 / AY341064.2						Ast and Dunlap, 2005; Dunlap et al., 2007
Animalia	Chordata	Teleostei	Gadiformes	Macrouridae	Ventrifossa	Ventrifossa rhipidodorsalis	Yes (Symbiotic with Photobacterium kishitanii)			Bacterial luciferin	Bacterial luciferase	Q6VFP7 / AY341064.2						Dunlap et al., 2007
Animalia	Chordata	Teleostei	Gadiformes	Macrouridae	Ventrifossa	Ventrifossa longibarbata	Yes (Symbiotic with Photobacterium kishitanii)			Bacterial luciferin	Bacterial luciferase	Q6VFP7 / AY341064.2						Dunlap et al., 2007
Animalia	Chordata	Teleostei	Gadiformes	Macrouridae	Ventrifossa	Ventrifossa garmani	Yes (Symbiotic with Photobacterium kishitanii)			Bacterial luciferin	Bacterial luciferase	Q6VFP7 / AY341064.2						Dunlap et al., 2007
Animalia	Chordata	Teleostei	Gadiformes	Macrouridae	Nezumia	Nezumia stelgidolepis	Yes (Symbiotic with Photobacterium sp.)			Bacterial luciferin	Bacterial luciferase	/						Hastings and Nealson, 1977; Ruby and Morin, 1978
Animalia	Chordata	Teleostei	Gadiformes	Macrouridae	Nezumia	Nezumia aequalis	Yes (Symbiotic with Photobacterium kishitanii)			Bacterial luciferin	Bacterial luciferase	Q6VFP7 / AY341064.2						Hastings and Nealson, 1977; Ruby and Morin, 1978; Ast and Dunlap, 2005
Animalia	Chordata	Teleostei	Gadiformes	Macrouridae	Sphagemacrurus	Sphagemacrurus hirundo	Yes (Symbiotic with Photobacterium sp.)			Bacterial luciferin	Bacterial luciferase	/						Hastings and Nealson, 1977; Ruby and Morin, 1978
Animalia	Chordata	Teleostei	Gadiformes	Macrouridae	Coelorinchus	Coelorinchus kamoharai	Yes (Symbiotic with Photobacterium kishitanii)			Bacterial luciferin	Bacterial luciferase	Q6VFP7 / AY341064.2						Ast and Dunlap, 2005; Ast et al., 2007; Dunlap et al., 2007
Animalia	Chordata	Teleostei	Gadiformes	Macrouridae	Coelorinchus	Coelorinchus anatirostris	Yes (Symbiotic with Photobacterium kishitanii)			Bacterial luciferin	Bacterial luciferase	Q6VFP7 / AY341064.2						Ast and Dunlap, 2005; Dunlap et al., 2007
Animalia	Chordata	Teleostei	Gadiformes	Macrouridae	Coelorinchus	Coelorinchus denticulatus	Yes (Symbiotic with Photobacterium kishitanii)			Bacterial luciferin	Bacterial luciferase	Q6VFP7 / AY341064.2						Dunlap et al., 2007
Animalia	Chordata	Teleostei	Gadiformes	Macrouridae	Coelorinchus	Coelorinchus fasciatus	Yes (Symbiotic with Photobacterium kishitanii)			Bacterial luciferin	Bacterial luciferase	Q6VFP7 / AY341064.2						Dunlap et al., 2007
Animalia	Chordata	Teleostei	Gadiformes	Macrouridae	Coelorinchus	Coelorinchus japonicus	Yes (Symbiotic with Photobacterium kishitanii)			Bacterial luciferin	Bacterial luciferase	Q6VFP7 / AY341064.2						Dunlap et al., 2007
Animalia	Chordata	Teleostei	Gadiformes	Macrouridae	Coelorinchus	Coelorinchus hubbsi	Yes (Symbiotic with Photobacterium kishitanii)	Green		Bacterial luciferin	Bacterial luciferase	Q6VFP7 / AY341064.2						Nicol, 1969; Ast and Dunlap, 2005; dunlap et al., 2007
Animalia	Chordata	Teleostei	Gadiformes	Macrouridae	Coelorinchus	Coelorinchus kishinouyei	Yes (Symbiotic with Photobacterium kishitanii)			Bacterial luciferin	Bacterial luciferase	Q6VFP7 / AY341064.2		Yes				Dunlap et al., 2007, 2014
Animalia	Chordata	Teleostei	Gadiformes	Macrouridae	Coelorinchus	Coelorinchus multispinulosus	Yes (Symbiotic with Aliivibrio fischeri)			Bacterial luciferin	Bacterial luciferase	P19907 / X06758.1						Dunlap et al., 2007
Animalia	Chordata	Teleostei	Gadiformes	Macrouridae	Coelorinchus	Coelorinchus formosanus	Yes (Symbiotic with Aliivibrio fischeri)			Bacterial luciferin	Bacterial luciferase	P19907 / X06758.1						Dunlap et al., 2007
Animalia	Chordata	Teleostei	Gadiformes	Merlucciidae	Steindachneria	Steindachneria argentea	Yes (Symbiotic with ?)	Blue		Bacterial luciferin	Bacterial luciferase	/			Nervous (physiological)	Adrenaline		Cohen, 1964; Nicol, 1969; Paitio et al., 2016
Animalia	Chordata	Teleostei	Lophiiformes	Oneirodidae	Oneirodes	Oneirodes acanthias	Yes (Symbiotic with ?)			Bacterial luciferin	Bacterial luciferase	/		Yes			Attractive lure (S)	Morin et al., 1975; Munk, 1999; Pietsch and Orr, 2007; Luck and Pietsch, 2008; Pietsch, 2009
Animalia	Chordata	Teleostei	Lophiiformes	Oneirodidae	Oneirodes	Oneirodes cristatus	Yes (Symbiotic with ?)			Bacterial luciferin	Bacterial luciferase	/					Attractive lure (S)	Pietsch and Seigel, 1980; Pietsch and Orr, 2007; Pietsch, 2009
Animalia	Chordata	Teleostei	Lophiiformes	Oneirodidae	Oneirodes	Oneirodes carlsbergi	Yes (Symbiotic with ?)			Bacterial luciferin	Bacterial luciferase	/					Attractive lure (S)	Pietsch and Seigel, 1980; Pietsch and Orr, 2007; Pietsch, 2009
Animalia	Chordata	Teleostei	Lophiiformes	Oneirodidae	Oneirodes	Oneirodes micronema	Yes (Symbiotic with ?)			Bacterial luciferin	Bacterial luciferase	/					Attractive lure (S)	Pietsch and Seigel, 1980; Pietsch and Orr, 2007; Pietsch, 2009
Animalia	Chordata	Teleostei	Lophiiformes	Oneirodidae	Oneirodes	Oneirodes macronema	Yes (Symbiotic with ?)			Bacterial luciferin	Bacterial luciferase	/					Attractive lure (S)	Stewart and Pietsch, 1998; Pietsch and Orr, 2007; Pietsch, 2009
Animalia	Chordata	Teleostei	Lophiiformes	Oneirodidae	Oneirodes	Oneirodes schmidti	Yes (Symbiotic with ?)			Bacterial luciferin	Bacterial luciferase	/					Attractive lure (S)	Pietsch and Seigel, 1980; Pietsch and Orr, 2007; Pietsch, 2009
Animalia	Chordata	Teleostei	Lophiiformes	Oneirodidae	Oneirodes	Oneirodes alius	Yes (Symbiotic with ?)			Bacterial luciferin	Bacterial luciferase	/					Attractive lure (S)	Pietsch and Seigel, 1980; Pietsch and Orr, 2007; Pietsch, 2009
Animalia	Chordata	Teleostei	Lophiiformes	Oneirodidae	Oneirodes	Oneirodes haplonema	Yes (Symbiotic with ?)			Bacterial luciferin	Bacterial luciferase	/					Attractive lure (S)	Stewart and Pietsch, 1998; Pietsch and Orr, 2007; Pietsch, 2009
Animalia	Chordata	Teleostei	Lophiiformes	Oneirodidae	Oneirodes	Oneirodes kreffti	Yes (Symbiotic with ?)			Bacterial luciferin	Bacterial luciferase	/					Attractive lure (S)	Stewart and Pietsch, 1998; Pietsch and Orr, 2007; Pietsch, 2009
Animalia	Chordata	Teleostei	Lophiiformes	Oneirodidae	Oneirodes	Oneirodes thysanema	Yes (Symbiotic with ?)			Bacterial luciferin	Bacterial luciferase	/					Attractive lure (S)	Pietsch and Seigel, 1980; Pietsch and Orr, 2007; Pietsch, 2009
Animalia	Chordata	Teleostei	Lophiiformes	Oneirodidae	Oneirodes	Oneirodes schistonema	Yes (Symbiotic with ?)			Bacterial luciferin	Bacterial luciferase	/					Attractive lure (S)	Pietsch and Seigel, 1980; Pietsch and Orr, 2007; Pietsch, 2009
Animalia	Chordata	Teleostei	Lophiiformes	Oneirodidae	Oneirodes	Oneirodes sabex	Yes (Symbiotic with ?)			Bacterial luciferin	Bacterial luciferase	/					Attractive lure (S)	Pietsch and Seigel, 1980; Pietsch and Orr, 2007; Pietsch, 2009
Animalia	Chordata	Teleostei	Lophiiformes	Oneirodidae	Oneirodes	Oneirodes pterurus	Yes (Symbiotic with ?)			Bacterial luciferin	Bacterial luciferase	/					Attractive lure (S)	Pietsch and Seigel, 1980; Pietsch and Orr, 2007; Pietsch, 2009
Animalia	Chordata	Teleostei	Lophiiformes	Oneirodidae	Oneirodes	Oneirodes plagionema	Yes (Symbiotic with ?)			Bacterial luciferin	Bacterial luciferase	/					Attractive lure (S)	Pietsch and Seigel, 1980; Pietsch and Orr, 2007; Pietsch, 2009
Animalia	Chordata	Teleostei	Lophiiformes	Oneirodidae	Oneirodes	Oneirodes melanocauda	Yes (Symbiotic with ?)			Bacterial luciferin	Bacterial luciferase	/					Attractive lure (S)	Pietsch and Seigel, 1980; Pietsch and Orr, 2007; Pietsch, 2009
Animalia	Chordata	Teleostei	Lophiiformes	Oneirodidae	Oneirodes	Oneirodes epithales	Yes (Symbiotic with ?)			Bacterial luciferin	Bacterial luciferase	/					Attractive lure (S)	Stewart and Pietsch, 1998; Pietsch and Orr, 2007; Pietsch, 2009
Animalia	Chordata	Teleostei	Lophiiformes	Oneirodidae	Oneirodes	Oneirodes clarkei	Yes (Symbiotic with ?)			Bacterial luciferin	Bacterial luciferase	/					Attractive lure (S)	Stewart and Pietsch, 1998; Pietsch and Orr, 2007; Pietsch, 2009
Animalia	Chordata	Teleostei	Lophiiformes	Oneirodidae	Oneirodes	Oneirodes flagellifer	Yes (Symbiotic with ?)			Bacterial luciferin	Bacterial luciferase	/					Attractive lure (S)	Pietsch and Seigel, 1980; Pietsch and Orr, 2007; Pietsch, 2009
Animalia	Chordata	Teleostei	Lophiiformes	Oneirodidae	Oneirodes	Oneirodes eschrichtii	Yes (Symbiotic with ?)			Bacterial luciferin	Bacterial luciferase	/		Yes			Attractive lure (S)	Herring and Munk, 1977; Pietsch and Seigel, 1980; Munk, 1988, 1999; Pietsch and Orr, 2007; Luck and Pietsch, 2008; Pietsch, 2009
Animalia	Chordata	Teleostei	Lophiiformes	Oneirodidae	Oneirodes	Oneirodes luetkeni	Yes (Symbiotic with ?)			Bacterial luciferin	Bacterial luciferase	/		Yes			Attractive lure (S)	Munk, 1999; Pietsch and Orr, 2007; Pietsch, 2009
Animalia	Chordata	Teleostei	Lophiiformes	Oneirodidae	Oneirodes	Oneirodes amaokai	Yes (Symbiotic with ?)			Bacterial luciferin	Bacterial luciferase	/					Attractive lure (S)	Pietsch and Orr, 2007; Pietsch, 2009
Animalia	Chordata	Teleostei	Lophiiformes	Oneirodidae	Oneirodes	Oneirodes anisacanthus	Yes (Symbiotic with ?)			Bacterial luciferin	Bacterial luciferase	/					Attractive lure (S)	Pietsch and Orr, 2007; Pietsch, 2009
Animalia	Chordata	Teleostei	Lophiiformes	Oneirodidae	Oneirodes	Oneirodes basili	Yes (Symbiotic with ?)			Bacterial luciferin	Bacterial luciferase	/					Attractive lure (S)	Pietsch and Orr, 2007; Pietsch, 2009
Animalia	Chordata	Teleostei	Lophiiformes	Oneirodidae	Oneirodes	Oneirodes bradburyae	Yes (Symbiotic with ?)			Bacterial luciferin	Bacterial luciferase	/					Attractive lure (S)	Pietsch and Orr, 2007; Pietsch, 2009
Animalia	Chordata	Teleostei	Lophiiformes	Oneirodidae	Oneirodes	Oneirodes bulbosus	Yes (Symbiotic with ?)			Bacterial luciferin	Bacterial luciferase	/					Attractive lure (S)	Pietsch and Orr, 2007; Pietsch, 2009
Animalia	Chordata	Teleostei	Lophiiformes	Oneirodidae	Oneirodes	Oneirodes cordifer	Yes (Symbiotic with ?)			Bacterial luciferin	Bacterial luciferase	/					Attractive lure (S)	Pietsch and Orr, 2007; Pietsch, 2009
Animalia	Chordata	Teleostei	Lophiiformes	Oneirodidae	Oneirodes	Oneirodes dicromischus	Yes (Symbiotic with ?)			Bacterial luciferin	Bacterial luciferase	/					Attractive lure (S)	Pietsch and Orr, 2007; Pietsch, 2009
Animalia	Chordata	Teleostei	Lophiiformes	Oneirodidae	Oneirodes	Oneirodes formosanus	Yes (Symbiotic with ?)			Bacterial luciferin	Bacterial luciferase	/					Attractive lure (S)	Pietsch and Orr, 2007; Pietsch, 2009
Animalia	Chordata	Teleostei	Lophiiformes	Oneirodidae	Oneirodes	Oneirodes heteronema	Yes (Symbiotic with ?)			Bacterial luciferin	Bacterial luciferase	/					Attractive lure (S)	Pietsch and Orr, 2007; Pietsch, 2009
Animalia	Chordata	Teleostei	Lophiiformes	Oneirodidae	Oneirodes	Oneirodes macrosteus	Yes (Symbiotic with ?)			Bacterial luciferin	Bacterial luciferase	/					Attractive lure (S)	Pietsch and Orr, 2007; Pietsch, 2009
Animalia	Chordata	Teleostei	Lophiiformes	Oneirodidae	Oneirodes	Oneirodes mirus	Yes (Symbiotic with ?)			Bacterial luciferin	Bacterial luciferase	/					Attractive lure (S)	Pietsch and Orr, 2007; Pietsch, 2009
Animalia	Chordata	Teleostei	Lophiiformes	Oneirodidae	Oneirodes	Oneirodes myrionemus	Yes (Symbiotic with ?)			Bacterial luciferin	Bacterial luciferase	/					Attractive lure (S)	Pietsch and Orr, 2007; Pietsch, 2009
Animalia	Chordata	Teleostei	Lophiiformes	Oneirodidae	Oneirodes	Oneirodes notius	Yes (Symbiotic with ?)			Bacterial luciferin	Bacterial luciferase	/					Attractive lure (S)	Pietsch and Orr, 2007; Pietsch, 2009
Animalia	Chordata	Teleostei	Lophiiformes	Oneirodidae	Oneirodes	Oneirodes parapietschi	Yes (Symbiotic with ?)			Bacterial luciferin	Bacterial luciferase	/					Attractive lure (S)	Pietsch and Orr, 2007; Pietsch, 2009
Animalia	Chordata	Teleostei	Lophiiformes	Oneirodidae	Oneirodes	Oneirodes pietschi	Yes (Symbiotic with ?)			Bacterial luciferin	Bacterial luciferase	/					Attractive lure (S)	Pietsch and Orr, 2007; Pietsch, 2009
Animalia	Chordata	Teleostei	Lophiiformes	Oneirodidae	Oneirodes	Oneirodes posti	Yes (Symbiotic with ?)			Bacterial luciferin	Bacterial luciferase	/					Attractive lure (S)	Pietsch and Orr, 2007; Pietsch, 2009
Animalia	Chordata	Teleostei	Lophiiformes	Oneirodidae	Oneirodes	Oneirodes quadrinema	Yes (Symbiotic with ?)			Bacterial luciferin	Bacterial luciferase	/					Attractive lure (S)	Pietsch and Orr, 2007; Pietsch, 2009
Animalia	Chordata	Teleostei	Lophiiformes	Oneirodidae	Oneirodes	Oneirodes rosenblatti	Yes (Symbiotic with ?)			Bacterial luciferin	Bacterial luciferase	/					Attractive lure (S)	Pietsch and Orr, 2007; Pietsch, 2009
Animalia	Chordata	Teleostei	Lophiiformes	Oneirodidae	Oneirodes	Oneirodes sanjeevani	Yes (Symbiotic with ?)			Bacterial luciferin	Bacterial luciferase	/					Attractive lure (S)	Pietsch and Orr, 2007; Pietsch, 2009
Animalia	Chordata	Teleostei	Lophiiformes	Oneirodidae	Oneirodes	Oneirodes sipharum	Yes (Symbiotic with ?)			Bacterial luciferin	Bacterial luciferase	/					Attractive lure (S)	Pietsch and Orr, 2007; Pietsch, 2009
Animalia	Chordata	Teleostei	Lophiiformes	Oneirodidae	Oneirodes	Oneirodes theodoritissieri	Yes (Symbiotic with ?)			Bacterial luciferin	Bacterial luciferase	/					Attractive lure (S)	Pietsch and Orr, 2007; Pietsch, 2009
Animalia	Chordata	Teleostei	Lophiiformes	Oneirodidae	Oneirodes	Oneirodes thompsoni	Yes (Symbiotic with ?)			Bacterial luciferin	Bacterial luciferase	/					Attractive lure (S)	Pietsch and Orr, 2007; Pietsch, 2009
Animalia	Chordata	Teleostei	Lophiiformes	Oneirodidae	Pentherichthys	Pentherichthys atratus	Yes (Symbiotic with ?)			Bacterial luciferin	Bacterial luciferase	/					Attractive lure (S)	Pietsch and Orr, 2007; Pietsch, 2009
Animalia	Chordata	Teleostei	Lophiiformes	Oneirodidae	Danaphryne	Danaphryne nigrifilis	Yes (Symbiotic with ?)			Bacterial luciferin	Bacterial luciferase	/					Attractive lure (S)	Pietsch and Seigel, 1980; Pietsch and Orr, 2007; Pietsch, 2009
Animalia	Chordata	Teleostei	Lophiiformes	Oneirodidae	Microlophichthys	Microlophichthys andracanthus	Yes (Symbiotic with ?)			Bacterial luciferin	Bacterial luciferase	/					Attractive lure (S)	Pietsch and Orr, 2007; Pietsch, 2009
Animalia	Chordata	Teleostei	Lophiiformes	Oneirodidae	Microlophichthys	Microlophichthys microlophus	Yes (Symbiotic with ?)			Bacterial luciferin	Bacterial luciferase	/					Attractive lure (S)	Pietsch and Seigel, 1980; Pietsch and Orr, 2007; Pietsch, 2009
Animalia	Chordata	Teleostei	Lophiiformes	Oneirodidae	Chirophryne	Chirophryne xenolophus	Yes (Symbiotic with ?)			Bacterial luciferin	Bacterial luciferase	/					Attractive lure (S)	Pietsch and Seigel, 1980; Pietsch and Orr, 2007; Pietsch, 2009
Animalia	Chordata	Teleostei	Lophiiformes	Oneirodidae	Chaenophryne	Chaenophryne draco	Yes (Symbiotic with ?)			Bacterial luciferin	Bacterial luciferase	/		Yes			Attractive lure (S)	Munk and Bertelsen, 1980; Pietsch and Seigel, 1980; Munk, 1999; Herring, 2000; Pietsch and Orr, 2007; Pietsch, 2009
Animalia	Chordata	Teleostei	Lophiiformes	Oneirodidae	Chaenophryne	Chaenophryne longiceps	Yes (symbiotic with Candidatus Enterovibrio escacola)			Bacterial luciferin	Bacterial luciferase	A0A2A5T394 / NBYY01000016.1					Attractive lure (S)	Pietsch and Seigel, 1980; Pietsch and Orr, 2007; Pietsch, 2009; Haddock et al., 2010; Baker et al., 2019
Animalia	Chordata	Teleostei	Lophiiformes	Oneirodidae	Chaenophryne	Chaenophryne melanorhabdus	Yes (Symbiotic with ?)			Bacterial luciferin	Bacterial luciferase	/					Attractive lure (S)	Pietsch and Orr, 2007; Pietsch, 2009
Animalia	Chordata	Teleostei	Lophiiformes	Oneirodidae	Chaenophryne	Chaenophryne quasiramifera	Yes (Symbiotic with ?)			Bacterial luciferin	Bacterial luciferase	/					Attractive lure (S)	Pietsch and Orr, 2007; Pietsch, 2009
Animalia	Chordata	Teleostei	Lophiiformes	Oneirodidae	Chaenophryne	Chaenophryne ramifera	Yes (Symbiotic with ?)			Bacterial luciferin	Bacterial luciferase	/					Attractive lure (S)	Pietsch and Orr, 2007; Pietsch, 2009
Animalia	Chordata	Teleostei	Lophiiformes	Oneirodidae	Spiniphryne	Spiniphryne duhameli	Yes (Symbiotic with ?)			Bacterial luciferin	Bacterial luciferase	/					Attractive lure (S)	Pietsch and Orr, 2007; Pietsch, 2009
Animalia	Chordata	Teleostei	Lophiiformes	Oneirodidae	Spiniphryne	Spiniphryne gladisfenae	Yes (Symbiotic with ?)			Bacterial luciferin	Bacterial luciferase	/					Attractive lure (S)	Pietsch and Seigel, 1980; Pietsch and Orr, 2007; Pietsch, 2009
Animalia	Chordata	Teleostei	Lophiiformes	Oneirodidae	Dolopichthys	Dolopichthys pullatus	Yes (Symbiotic with ?)			Bacterial luciferin	Bacterial luciferase	/		Yes			Attractive lure (S)	Pietsch and Seigel, 1980; Munk, 1999; Pietsch and Orr, 2007; Pietsch, 2009
Animalia	Chordata	Teleostei	Lophiiformes	Oneirodidae	Dolopichthys	Dolopichthys longicornis	Yes (Symbiotic with ?)			Bacterial luciferin	Bacterial luciferase	/					Attractive lure (S)	Pietsch and Seigel, 1980; Herring and Munk, 1994; Munk, 1999; Pietsch and Orr, 2007; Pietsch, 2009
Animalia	Chordata	Teleostei	Lophiiformes	Oneirodidae	Dolopichthys	Dolopichthys allector	Yes (Symbiotic with ?)			Bacterial luciferin	Bacterial luciferase	/					Attractive lure (S)	Pietsch and Orr, 2007; Pietsch, 2009
Animalia	Chordata	Teleostei	Lophiiformes	Oneirodidae	Dolopichthys	Dolopichthys danae	Yes (Symbiotic with ?)			Bacterial luciferin	Bacterial luciferase	/					Attractive lure (S)	Pietsch and Orr, 2007; Pietsch, 2009
Animalia	Chordata	Teleostei	Lophiiformes	Oneirodidae	Dolopichthys	Dolopichthys dinema	Yes (Symbiotic with ?)			Bacterial luciferin	Bacterial luciferase	/					Attractive lure (S)	Pietsch and Orr, 2007; Pietsch, 2009
Animalia	Chordata	Teleostei	Lophiiformes	Oneirodidae	Dolopichthys	Dolopichthys jubatus	Yes (Symbiotic with ?)			Bacterial luciferin	Bacterial luciferase	/					Attractive lure (S)	Pietsch and Orr, 2007; Pietsch, 2009
Animalia	Chordata	Teleostei	Lophiiformes	Oneirodidae	Dolopichthys	Dolopichthys karsteni	Yes (Symbiotic with ?)			Bacterial luciferin	Bacterial luciferase	/					Attractive lure (S)	Pietsch and Orr, 2007; Pietsch, 2009
Animalia	Chordata	Teleostei	Lophiiformes	Oneirodidae	Phyllorhinichthys	Phyllorhinichthys balushkini	Yes (Symbiotic with ?)			Bacterial luciferin	Bacterial luciferase	/					Attractive lure (S)	Pietsch and Orr, 2007; Pietsch, 2009
Animalia	Chordata	Teleostei	Lophiiformes	Oneirodidae	Phyllorhinichthys	Phyllorhinichthys micratis	Yes (Symbiotic with ?)			Bacterial luciferin	Bacterial luciferase	/		Yes			Attractive lure (S)	Munk, 1999; Pietsch and Orr, 2007; Pietsch, 2009
Animalia	Chordata	Teleostei	Lophiiformes	Oneirodidae	Lophodolos	Lophodolos indicus	Yes (Symbiotic with ?)			Bacterial luciferin	Bacterial luciferase	/					Attractive lure (S)	Pietsch and Seigel, 1980; Pietsch and Orr, 2007; Pietsch, 2009
Animalia	Chordata	Teleostei	Lophiiformes	Oneirodidae	Lophodolos	Lophodolos acanthognathus	Yes (Symbiotic with ?)			Bacterial luciferin	Bacterial luciferase	/					Attractive lure (S)	Pietsch and Orr, 2007; Pietsch, 2009
Animalia	Chordata	Teleostei	Lophiiformes	Oneirodidae	Puck	Puck pinnata	Yes (Symbiotic with ?)			Bacterial luciferin	Bacterial luciferase	/					Attractive lure (S)	Pietsch and Orr, 2007; Pietsch, 2009
Animalia	Chordata	Teleostei	Lophiiformes	Oneirodidae	Bertella	Bertella idiomorpha	Yes (Symbiotic with ?)			Bacterial luciferin	Bacterial luciferase	/					Attractive lure (S)	Pietsch, 1973; Pietsch and Orr, 2007; Pietsch, 2009
Animalia	Chordata	Teleostei	Lophiiformes	Oneirodidae	Leptacanthichthys	Leptacanthichthys gracilispinis	Yes (Symbiotic with ?)			Bacterial luciferin	Bacterial luciferase	/					Attractive lure (S)	Pietsch and Orr, 2007; Pietsch, 2009
Animalia	Chordata	Teleostei	Lophiiformes	Thaumatichthyidae	Thaumatichthys	Thaumatichthys pagidostomus	Yes (Symbiotic with ?)			Bacterial luciferin	Bacterial luciferase	/					Attractive lure (S)	Pietsch and Seigel, 1980; Pietsch and Orr, 2007; Pietsch, 2009
Animalia	Chordata	Teleostei	Lophiiformes	Thaumatichthyidae	Thaumatichthys	Thaumatichthys axeli	Yes (Symbiotic with ?)			Bacterial luciferin	Bacterial luciferase	/					Attractive lure (S)	Pietsch and Orr, 2007; Pietsch, 2009
Animalia	Chordata	Teleostei	Lophiiformes	Thaumatichthyidae	Thaumatichthys	Thaumatichthys binghami	Yes (Symbiotic with ?)			Bacterial luciferin	Bacterial luciferase	/					Attractive lure (S)	Pietsch and Orr, 2007; Pietsch, 2009
Animalia	Chordata	Teleostei	Lophiiformes	Thaumatichthyidae	Lasiognathus	Lasiognathus amphirhamphus	Yes (Symbiotic with ?)			Bacterial luciferin	Bacterial luciferase	/					Attractive lure (S)	Pietsch and Orr, 2007; Pietsch, 2009
Animalia	Chordata	Teleostei	Lophiiformes	Thaumatichthyidae	Lasiognathus	Lasiognathus beebei	Yes (Symbiotic with ?)			Bacterial luciferin	Bacterial luciferase	/					Attractive lure (S)	Pietsch and Orr, 2007; Pietsch, 2009
Animalia	Chordata	Teleostei	Lophiiformes	Thaumatichthyidae	Lasiognathus	Lasiognathus dinema	Yes (Symbiotic with ?)			Bacterial luciferin	Bacterial luciferase	/					Attractive lure (S)	Pietsch and Orr, 2007; Pietsch, 2009
Animalia	Chordata	Teleostei	Lophiiformes	Thaumatichthyidae	Lasiognathus	Lasiognathus intermedius	Yes (Symbiotic with ?)			Bacterial luciferin	Bacterial luciferase	/					Attractive lure (S)	Pietsch and Orr, 2007; Pietsch, 2009
Animalia	Chordata	Teleostei	Lophiiformes	Thaumatichthyidae	Lasiognathus	Lasiognathus saccostoma	Yes (Symbiotic with ?)			Bacterial luciferin	Bacterial luciferase	/					Attractive lure (S)	Pietsch and Orr, 2007; Pietsch, 2009
Animalia	Chordata	Teleostei	Lophiiformes	Thaumatichthyidae	Lasiognathus	Lasiognathus waltoni	Yes (Symbiotic with ?)			Bacterial luciferin	Bacterial luciferase	/					Attractive lure (S)	Pietsch and Orr, 2007; Pietsch, 2009
Animalia	Chordata	Teleostei	Lophiiformes	Centrophrynidae	Centrophryne	Centrophryne spinulosa	Yes (Symbiotic with ?)			Bacterial luciferin	Bacterial luciferase	/					Attractive lure (S)	Pietsch and Seigel, 1980; Pietsch and Orr, 2007; Pietsch, 2009
Animalia	Chordata	Teleostei	Lophiiformes	Linophrynidae	Linophryne	Linophryne arborifera	Yes (Symbiotic with ?) / Yes			Bacterial luciferin / ?	Bacterial luciferase / ?	/		Yes			Attractive lure (S)	Hansen and Herring, 1977; Munk, 1999; Pietsch and Orr, 2007; Pietsch, 2009
Animalia	Chordata	Teleostei	Lophiiformes	Linophrynidae	Linophryne	Linophryne sexfilis	Yes (Symbiotic with ?) / Yes			Bacterial luciferin / ?	Bacterial luciferase / ?	/		Yes			Attractive lure (S)	Hansen and Herring, 1977; Munk, 1999; Pietsch and Orr, 2007; Pietsch, 2009
Animalia	Chordata	Teleostei	Lophiiformes	Linophrynidae	Linophryne	Linophryne trewavasae	Yes (Symbiotic with ?) / Yes			Bacterial luciferin / ?	Bacterial luciferase / ?	/					Attractive lure (S)	Pietsch and Seigel, 1980; Pietsch and Orr, 2007; Pietsch, 2009
Animalia	Chordata	Teleostei	Lophiiformes	Linophrynidae	Linophryne	Linophryne indica	Yes (Symbiotic with ?) / Yes	Blue-green	489 nm (esca) / 500 (barbel)	Bacterial luciferin / ?	Bacterial luciferase / ?	/		Yes			Attractive lure (S)	Pietsch and Seigel, 1980; Herring, 1983; Munk, 1999; Pietsch and Orr, 2007; Pietsch, 2009
Animalia	Chordata	Teleostei	Lophiiformes	Linophrynidae	Linophryne	Linophryne coronata	Yes (Symbiotic with ?) / Yes			Bacterial luciferin / ?	Bacterial luciferase / ?	/		Yes			Attractive lure (S)	Munk, 1999; Pietsch and Orr, 2007; Pietsch, 2009
Animalia	Chordata	Teleostei	Lophiiformes	Linophrynidae	Linophryne	Linophryne arcturi	Yes (Symbiotic with ?) / Yes			Bacterial luciferin / ?	Bacterial luciferase / ?	/		Yes			Attractive lure (S)	Beebe, 1926; Munk, 1999; Pietsch and Orr, 2007; Pietsch, 2009
Animalia	Chordata	Teleostei	Lophiiformes	Linophrynidae	Linophryne	Linophryne macrodon	Yes (Symbiotic with ?) / Yes			Bacterial luciferin / ?	Bacterial luciferase / ?	/					Attractive lure (S)	Nicol, 1969; Pietsch and Orr, 2007; Pietsch, 2009
Animalia	Chordata	Teleostei	Lophiiformes	Linophrynidae	Linophryne	Linophryne densiramus	Yes (Symbiotic with ?) / Yes			Bacterial luciferin / ?	Bacterial luciferase / ?	/					Attractive lure (S)	Stewart and Pietsch, 1998; Pietsch and Orr, 2007; Pietsch, 2009
Animalia	Chordata	Teleostei	Lophiiformes	Linophrynidae	Linophryne	Linophryne algibarbata	Yes (Symbiotic with ?) / Yes			Bacterial luciferin / ?	Bacterial luciferase / ?	/					Attractive lure (S)	Pietsch and Orr, 2007; Pietsch, 2009
Animalia	Chordata	Teleostei	Lophiiformes	Linophrynidae	Linophryne	Linophryne andersoni	Yes (Symbiotic with ?) / Yes			Bacterial luciferin / ?	Bacterial luciferase / ?	/					Attractive lure (S)	Pietsch and Orr, 2007; Pietsch, 2009
Animalia	Chordata	Teleostei	Lophiiformes	Linophrynidae	Linophryne	Linophryne argyresca	Yes (Symbiotic with ?) / Yes			Bacterial luciferin / ?	Bacterial luciferase / ?	/					Attractive lure (S)	Pietsch and Orr, 2007; Pietsch, 2009
Animalia	Chordata	Teleostei	Lophiiformes	Linophrynidae	Linophryne	Linophryne bicornis	Yes (Symbiotic with ?) / Yes			Bacterial luciferin / ?	Bacterial luciferase / ?	/					Attractive lure (S)	Pietsch and Orr, 2007; Pietsch, 2009
Animalia	Chordata	Teleostei	Lophiiformes	Linophrynidae	Linophryne	Linophryne bipennata	Yes (Symbiotic with ?) / Yes			Bacterial luciferin / ?	Bacterial luciferase / ?	/					Attractive lure (S)	Pietsch and Orr, 2007; Pietsch, 2009
Animalia	Chordata	Teleostei	Lophiiformes	Linophrynidae	Linophryne	Linophryne brevibarbata	Yes (Symbiotic with ?) / Yes			Bacterial luciferin / ?	Bacterial luciferase / ?	/					Attractive lure (S)	Pietsch and Orr, 2007; Pietsch, 2009
Animalia	Chordata	Teleostei	Lophiiformes	Linophrynidae	Linophryne	Linophryne escaramosa	Yes (Symbiotic with ?) / Yes			Bacterial luciferin / ?	Bacterial luciferase / ?	/					Attractive lure (S)	Pietsch and Orr, 2007; Pietsch, 2009
Animalia	Chordata	Teleostei	Lophiiformes	Linophrynidae	Linophryne	Linophryne lucifer	Yes (Symbiotic with ?) / Yes			Bacterial luciferin / ?	Bacterial luciferase / ?	/					Attractive lure (S)	Pietsch and Orr, 2007; Pietsch, 2009
Animalia	Chordata	Teleostei	Lophiiformes	Linophrynidae	Linophryne	Linophryne maderensis	Yes (symbiotic with Candidatus Enterovibrio escacola) / Yes			Bacterial luciferin / ?	Bacterial luciferase / ?	A0A2A5T394 / NBYY01000016.1					Attractive lure (S)	Pietsch and Orr, 2007; Pietsch, 2009; Baker et al., 2019
Animalia	Chordata	Teleostei	Lophiiformes	Linophrynidae	Linophryne	Linophryne parini	Yes (Symbiotic with ?) / Yes			Bacterial luciferin / ?	Bacterial luciferase / ?	/					Attractive lure (S)	Pietsch and Orr, 2007; Pietsch, 2009
Animalia	Chordata	Teleostei	Lophiiformes	Linophrynidae	Linophryne	Linophryne pennibarbata	Yes (Symbiotic with ?) / Yes			Bacterial luciferin / ?	Bacterial luciferase / ?	/					Attractive lure (S)	Pietsch and Orr, 2007; Pietsch, 2009
Animalia	Chordata	Teleostei	Lophiiformes	Linophrynidae	Linophryne	Linophryne polypogon	Yes (Symbiotic with ?) / Yes			Bacterial luciferin / ?	Bacterial luciferase / ?	/					Attractive lure (S)	Pietsch and Orr, 2007; Pietsch, 2009
Animalia	Chordata	Teleostei	Lophiiformes	Linophrynidae	Linophryne	Linophryne quinqueramosa	Yes (Symbiotic with ?) / Yes			Bacterial luciferin / ?	Bacterial luciferase / ?	/					Attractive lure (S)	Pietsch and Orr, 2007; Pietsch, 2009
Animalia	Chordata	Teleostei	Lophiiformes	Linophrynidae	Linophryne	Linophryne racemifera	Yes (Symbiotic with ?) / Yes			Bacterial luciferin / ?	Bacterial luciferase / ?	/					Attractive lure (S)	Pietsch and Orr, 2007; Pietsch, 2009
Animalia	Chordata	Teleostei	Lophiiformes	Linophrynidae	Haplophryne	Haplophryne mollis	Yes (Symbiotic with ?)	Blue	476 nm	Bacterial luciferin	Bacterial luciferase	/		Yes			Attractive lure (S)	Pietsch and Seigel, 1980; Herring, 1983; Herring and Munk, 1994; Munk, 1999; Pietsch and Orr, 2007; Pietsch, 2009
Animalia	Chordata	Teleostei	Lophiiformes	Linophrynidae	Photocorynus	Photocorynus spiniceps	Yes (Symbiotic with ?)			Bacterial luciferin	Bacterial luciferase	/					Attractive lure (S)	Pietsch and Orr, 2007; Pietsch, 2009
Animalia	Chordata	Teleostei	Lophiiformes	Linophrynidae	Borophryne	Borophryne apogon	Yes (Symbiotic with ?)			Bacterial luciferin	Bacterial luciferase	/					Attractive lure (S)	Pietsch and Orr, 2007; Pietsch, 2009
Animalia	Chordata	Teleostei	Lophiiformes	Himantolophidae	Himantolophus	Himantolophus azurlucens	Yes (Symbiotic with ?)			Bacterial luciferin	Bacterial luciferase	/		Yes			Attractive lure (S)	Hansen and Herring, 1977; Munk, 1999; Pietsch and Orr, 2007; Pietsch, 2009
Animalia	Chordata	Teleostei	Lophiiformes	Himantolophidae	Himantolophus	Himantolophus albinares	Yes (Symbiotic with ?)			Bacterial luciferin	Bacterial luciferase	/		Yes			Attractive lure (S)	Munk, 1999; Pietsch and Orr, 2007; Pietsch, 2009
Animalia	Chordata	Teleostei	Lophiiformes	Himantolophidae	Himantolophus	Himantolophus sagamius	Yes (Symbiotic with ?)			Bacterial luciferin	Bacterial luciferase	/					Attractive lure (S) / Smoke screen/cloud (S)	Stewart and Pietsch, 1998; Munk, 1999; Pietsch and Orr, 2007; Pietsch, 2009
Animalia	Chordata	Teleostei	Lophiiformes	Himantolophidae	Himantolophus	Himantolophus paucifilosus	Yes (Symbiotic with ?)			Bacterial luciferin	Bacterial luciferase	/		Yes			Attractive lure (S)	Munk, 1999; Pietsch and Orr, 2007; Pietsch, 2009
Animalia	Chordata	Teleostei	Lophiiformes	Himantolophidae	Himantolophus	Himantolophus groenlandicus	Yes (Symbiotic with ?)			Bacterial luciferin	Bacterial luciferase	/		Yes			Attractive lure (S)	Stewart and Pietsch, 1998; Munk, 1999; Pietsch and Orr, 2007; Pietsch, 2009
Animalia	Chordata	Teleostei	Lophiiformes	Himantolophidae	Himantolophus	Himantolophus appelii	Yes (Symbiotic with ?)			Bacterial luciferin	Bacterial luciferase	/					Attractive lure (S)	Stewart and Pietsch, 1998; Pietsch and Orr, 2007; Pietsch, 2009
Animalia	Chordata	Teleostei	Lophiiformes	Himantolophidae	Himantolophus	Himantolophus danae	Yes (Symbiotic with ?)			Bacterial luciferin	Bacterial luciferase	/					Attractive lure (S)	Stewart and Pietsch, 1998; Pietsch and Orr, 2007; Pietsch, 2009
Animalia	Chordata	Teleostei	Lophiiformes	Himantolophidae	Himantolophus	Himantolophus pseudoalbinares	Yes (Symbiotic with ?)			Bacterial luciferin	Bacterial luciferase	/					Attractive lure (S)	Stewart and Pietsch, 1998; Pietsch and Orr, 2007; Pietsch, 2009
Animalia	Chordata	Teleostei	Lophiiformes	Himantolophidae	Himantolophus	Himantolophus brevirostris	Yes (Symbiotic with ?)			Bacterial luciferin	Bacterial luciferase	/					Attractive lure (S)	Stewart and Pietsch, 1998; Pietsch and Orr, 2007; Pietsch, 2009
Animalia	Chordata	Teleostei	Lophiiformes	Himantolophidae	Himantolophus	Himantolophus rostratus	Yes (Symbiotic with ?)			Bacterial luciferin	Bacterial luciferase	/					Attractive lure (S)	Stewart and Pietsch, 1998; Pietsch and Orr, 2007; Pietsch, 2009
Animalia	Chordata	Teleostei	Lophiiformes	Himantolophidae	Himantolophus	Himantolophus borealis	Yes (Symbiotic with ?)			Bacterial luciferin	Bacterial luciferase	/					Attractive lure (S)	Pietsch and Orr, 2007; Pietsch, 2009
Animalia	Chordata	Teleostei	Lophiiformes	Himantolophidae	Himantolophus	Himantolophus stewarti	Yes (Symbiotic with ?)			Bacterial luciferin	Bacterial luciferase	/					Attractive lure (S)	Pietsch and Orr, 2007; Pietsch, 2009
Animalia	Chordata	Teleostei	Lophiiformes	Himantolophidae	Himantolophus	Himantolophus compressus	Yes (Symbiotic with ?)			Bacterial luciferin	Bacterial luciferase	/					Attractive lure (S)	Pietsch and Orr, 2007; Pietsch, 2009
Animalia	Chordata	Teleostei	Lophiiformes	Himantolophidae	Himantolophus	Himantolophus cornifer	Yes (Symbiotic with ?)			Bacterial luciferin	Bacterial luciferase	/					Attractive lure (S)	Pietsch and Orr, 2007; Pietsch, 2009
Animalia	Chordata	Teleostei	Lophiiformes	Himantolophidae	Himantolophus	Himantolophus crinitus	Yes (Symbiotic with ?)			Bacterial luciferin	Bacterial luciferase	/					Attractive lure (S)	Pietsch and Orr, 2007; Pietsch, 2009
Animalia	Chordata	Teleostei	Lophiiformes	Himantolophidae	Himantolophus	Himantolophus kalami	Yes (Symbiotic with ?)			Bacterial luciferin	Bacterial luciferase	/					Attractive lure (S)	Pietsch and Orr, 2007; Pietsch, 2009
Animalia	Chordata	Teleostei	Lophiiformes	Himantolophidae	Himantolophus	Himantolophus litoceras	Yes (Symbiotic with ?)			Bacterial luciferin	Bacterial luciferase	/					Attractive lure (S)	Pietsch and Orr, 2007; Pietsch, 2009
Animalia	Chordata	Teleostei	Lophiiformes	Himantolophidae	Himantolophus	Himantolophus macroceras	Yes (Symbiotic with ?)			Bacterial luciferin	Bacterial luciferase	/					Attractive lure (S)	Pietsch and Orr, 2007; Pietsch, 2009
Animalia	Chordata	Teleostei	Lophiiformes	Himantolophidae	Himantolophus	Himantolophus macroceratoides	Yes (Symbiotic with ?)			Bacterial luciferin	Bacterial luciferase	/					Attractive lure (S)	Pietsch and Orr, 2007; Pietsch, 2009
Animalia	Chordata	Teleostei	Lophiiformes	Himantolophidae	Himantolophus	Himantolophus mauli	Yes (Symbiotic with ?)			Bacterial luciferin	Bacterial luciferase	/					Attractive lure (S)	Pietsch and Orr, 2007; Pietsch, 2009
Animalia	Chordata	Teleostei	Lophiiformes	Himantolophidae	Himantolophus	Himantolophus melanolophus	Yes (Symbiotic with ?)			Bacterial luciferin	Bacterial luciferase	/					Attractive lure (S)	Pietsch and Orr, 2007; Pietsch, 2009
Animalia	Chordata	Teleostei	Lophiiformes	Himantolophidae	Himantolophus	Himantolophus multifurcatus	Yes (Symbiotic with ?)			Bacterial luciferin	Bacterial luciferase	/					Attractive lure (S)	Pietsch and Orr, 2007; Pietsch, 2009
Animalia	Chordata	Teleostei	Lophiiformes	Himantolophidae	Himantolophus	Himantolophus nigricornis	Yes (Symbiotic with ?)			Bacterial luciferin	Bacterial luciferase	/					Attractive lure (S)	Pietsch and Orr, 2007; Pietsch, 2009
Animalia	Chordata	Teleostei	Lophiiformes	Melanocetidae	Melanocetus	Melanocetus murrayi	Yes (symbiotic with ?)			Bacterial luciferin	Bacterial luciferase	/		Yes			Attractive lure (S)	Hulet and Musil, 1968; Morin et al., 1975; Pietsch and Seigel, 1980; Munk et al., 1998; Munk, 1999; Pietsch and Orr, 2007; Pietsch, 2009
Animalia	Chordata	Teleostei	Lophiiformes	Melanocetidae	Melanocetus	Melanocetus johnsonii	Yes (symbiotic with Candidatus Enterovibrio escacola)			Bacterial luciferin	Bacterial luciferase	A0A2A5T394 / NBYY01000016.1		Yes			Attractive lure (S)	Pietsch and Seigel, 1980; Haygood, 1993; Munk, 1999; Dunlap et al., 2007; Pietsch and Orr, 2007; Pietsch, 2009; Hendry et al., 2018; Freed et al., 2019
Animalia	Chordata	Teleostei	Lophiiformes	Melanocetidae	Melanocetus	Melanocetus polyactis	Yes (symbiotic with ?)			Bacterial luciferin	Bacterial luciferase	/					Attractive lure (S)	Pietsch and Van Duzer, 1971; Pietsch and Orr, 2007; Pietsch, 2009
Animalia	Chordata	Teleostei	Lophiiformes	Melanocetidae	Melanocetus	Melanocetus eustalus	Yes (symbiotic with ?)	Golden-Orange		Bacterial luciferin	Bacterial luciferase	/					Attractive lure (S)	Pietsch and Van Duzer, 1971; Pietsch and Orr, 2007; Pietsch, 2009
Animalia	Chordata	Teleostei	Lophiiformes	Melanocetidae	Melanocetus	Melanocetus niger	Yes (symbiotic with ?)			Bacterial luciferin	Bacterial luciferase	/					Attractive lure (S)	Pietsch and Van Duzer, 1971; Pietsch and Orr, 2007; Pietsch, 2009
Animalia	Chordata	Teleostei	Lophiiformes	Melanocetidae	Melanocetus	Melanocetus rossi	Yes (symbiotic with ?)			Bacterial luciferin	Bacterial luciferase	/					Attractive lure (S)	Pietsch and Orr, 2007; Pietsch, 2009
Animalia	Chordata	Teleostei	Lophiiformes	Gigantactinidae	Gigantactis	Gigantactis vanhoeffeni	Yes (Symbiotic with ?)			Bacterial luciferin	Bacterial luciferase	/		Yes			Attractive lure (S)	Pietsch and Seigel, 1980; Munk, 1999; Pietsch and Orr, 2007; Pietsch, 2009
Animalia	Chordata	Teleostei	Lophiiformes	Gigantactinidae	Gigantactis	Gigantactis gargantua	Yes (Symbiotic with ?)			Bacterial luciferin	Bacterial luciferase	/					Attractive lure (S)	Munk, 1999; Pietsch and Orr, 2007; Pietsch, 2009
Animalia	Chordata	Teleostei	Lophiiformes	Gigantactinidae	Gigantactis	Gigantactis macronema	Yes (Symbiotic with ?)			Bacterial luciferin	Bacterial luciferase	/					Attractive lure (S)	Munk, 1999; Pietsch and Orr, 2007; Pietsch, 2009
Animalia	Chordata	Teleostei	Lophiiformes	Gigantactinidae	Gigantactis	Gigantactis meadi	Yes (Symbiotic with ?)			Bacterial luciferin	Bacterial luciferase	/					Attractive lure (S)	Stewart and Pietsch, 1998; Pietsch and Orr, 2007; Pietsch, 2009
Animalia	Chordata	Teleostei	Lophiiformes	Gigantactinidae	Gigantactis	Gigantactis paxtoni	Yes (Symbiotic with ?)			Bacterial luciferin	Bacterial luciferase	/					Attractive lure (S)	Stewart and Pietsch, 1998; Pietsch and Orr, 2007; Pietsch, 2009
Animalia	Chordata	Teleostei	Lophiiformes	Gigantactinidae	Gigantactis	Gigantactis balushkini	Yes (Symbiotic with ?)			Bacterial luciferin	Bacterial luciferase	/					Attractive lure (S)	Pietsch and Orr, 2007; Pietsch, 2009
Animalia	Chordata	Teleostei	Lophiiformes	Gigantactinidae	Gigantactis	Gigantactis cheni	Yes (Symbiotic with ?)			Bacterial luciferin	Bacterial luciferase	/					Attractive lure (S)	Pietsch and Orr, 2007; Pietsch, 2009
Animalia	Chordata	Teleostei	Lophiiformes	Gigantactinidae	Gigantactis	Gigantactis elsmani	Yes (Symbiotic with ?)			Bacterial luciferin	Bacterial luciferase	/					Attractive lure (S)	Pietsch and Orr, 2007; Pietsch, 2009
Animalia	Chordata	Teleostei	Lophiiformes	Gigantactinidae	Gigantactis	Gigantactis gibbsi	Yes (Symbiotic with ?)			Bacterial luciferin	Bacterial luciferase	/					Attractive lure (S)	Pietsch and Orr, 2007; Pietsch, 2009
Animalia	Chordata	Teleostei	Lophiiformes	Gigantactinidae	Gigantactis	Gigantactis golovani	Yes (Symbiotic with ?)			Bacterial luciferin	Bacterial luciferase	/					Attractive lure (S)	Pietsch and Orr, 2007; Pietsch, 2009
Animalia	Chordata	Teleostei	Lophiiformes	Gigantactinidae	Gigantactis	Gigantactis gracilicauda	Yes (Symbiotic with ?)			Bacterial luciferin	Bacterial luciferase	/					Attractive lure (S)	Pietsch and Orr, 2007; Pietsch, 2009
Animalia	Chordata	Teleostei	Lophiiformes	Gigantactinidae	Gigantactis	Gigantactis herwigi	Yes (Symbiotic with ?)			Bacterial luciferin	Bacterial luciferase	/					Attractive lure (S)	Pietsch and Orr, 2007; Pietsch, 2009
Animalia	Chordata	Teleostei	Lophiiformes	Gigantactinidae	Gigantactis	Gigantactis ios	Yes (Symbiotic with ?)			Bacterial luciferin	Bacterial luciferase	/					Attractive lure (S)	Pietsch and Orr, 2007; Pietsch, 2009
Animalia	Chordata	Teleostei	Lophiiformes	Gigantactinidae	Gigantactis	Gigantactis kreffti	Yes (Symbiotic with ?)			Bacterial luciferin	Bacterial luciferase	/					Attractive lure (S)	Pietsch and Orr, 2007; Pietsch, 2009
Animalia	Chordata	Teleostei	Lophiiformes	Gigantactinidae	Gigantactis	Gigantactis longicauda	Yes (Symbiotic with ?)			Bacterial luciferin	Bacterial luciferase	/					Attractive lure (S)	Pietsch and Orr, 2007; Pietsch, 2009
Animalia	Chordata	Teleostei	Lophiiformes	Gigantactinidae	Gigantactis	Gigantactis longicirra	Yes (Symbiotic with ?)			Bacterial luciferin	Bacterial luciferase	/					Attractive lure (S)	Pietsch and Orr, 2007; Pietsch, 2009
Animalia	Chordata	Teleostei	Lophiiformes	Gigantactinidae	Gigantactis	Gigantactis microdontis	Yes (Symbiotic with ?)			Bacterial luciferin	Bacterial luciferase	/					Attractive lure (S)	Pietsch and Orr, 2007; Pietsch, 2009
Animalia	Chordata	Teleostei	Lophiiformes	Gigantactinidae	Gigantactis	Gigantactis microphthalmus	Yes (Symbiotic with ?)			Bacterial luciferin	Bacterial luciferase	/					Attractive lure (S)	Pietsch and Orr, 2007; Pietsch, 2009
Animalia	Chordata	Teleostei	Lophiiformes	Gigantactinidae	Gigantactis	Gigantactis perlatus	Yes (Symbiotic with ?)			Bacterial luciferin	Bacterial luciferase	/					Attractive lure (S)	Pietsch and Orr, 2007; Pietsch, 2009
Animalia	Chordata	Teleostei	Lophiiformes	Gigantactinidae	Gigantactis	Gigantactis savagei	Yes (Symbiotic with ?)			Bacterial luciferin	Bacterial luciferase	/					Attractive lure (S)	Pietsch and Orr, 2007; Pietsch, 2009
Animalia	Chordata	Teleostei	Lophiiformes	Gigantactinidae	Gigantactis	Gigantactis watermani	Yes (Symbiotic with ?)			Bacterial luciferin	Bacterial luciferase	/					Attractive lure (S)	Pietsch and Orr, 2007; Pietsch, 2009
Animalia	Chordata	Teleostei	Lophiiformes	Ceratiidae	Ceratias	Ceratias holboelli	Yes (Symbiotic with ?)	Blue	473 nm	Bacterial luciferin	Bacterial luciferase	/		Yes			Attractive lure (S)	Herring, 1983; Herring and Munk, 1994; Munk, 1999; Pietsch and Orr, 2007; Pietsch, 2009
Animalia	Chordata	Teleostei	Lophiiformes	Ceratiidae	Ceratias	Ceratias tentaculatus	Yes (Symbiotic with ?)			Bacterial luciferin	Bacterial luciferase	/		Yes			Attractive lure (S)	Munk, 1999; Pietsch and Orr, 2007; Pietsch, 2009
Animalia	Chordata	Teleostei	Lophiiformes	Ceratiidae	Ceratias	Ceratias uranoscopus	Yes (symbiotic with Candidatus Enterovibrio escacola)			Bacterial luciferin	Bacterial luciferase	A0A2A5T394 / NBYY01000016.1		Yes			Attractive lure (S)	Munk, 1999; Pietsch and Orr, 2007; Pietsch, 2009; Rajeeshkumar et al., 2016; Baker et al., 2019
Animalia	Chordata	Teleostei	Lophiiformes	Ceratiidae	Cryptopsaras	Cryptopsaras couesii	Yes (symbiotic with Candidatus Enterovibrio luxaltus)	Blue	470 nm	Bacterial luciferin	Bacterial luciferase	A0A291BBB8 / CP020663.1		Yes			Attractive lure (S) / Smoke screen/cloud (S) / Counterillumination (S)	Young and Roper, 1977; Pietsch and Seigel, 1980; Herring, 1983; Munk and Herring, 1996; Munk, 1999; Dunlap et al., 2007; Pietsch and Orr, 2007; Pietsch, 2009; Hendry et al., 2018; Baker et al., 2019; Freed et al., 2019
Animalia	Chordata	Teleostei	Lophiiformes	Diceratiidae	Diceratias	Diceratias bispinosus	Yes (Symbiotic with ?)			Bacterial luciferin	Bacterial luciferase	/					Attractive lure (S)	Pietsch and Seigel, 1980; Pietsch and Orr, 2007; Pietsch, 2009
Animalia	Chordata	Teleostei	Lophiiformes	Diceratiidae	Diceratias	Diceratias trilobus	Yes (Symbiotic with ?)			Bacterial luciferin	Bacterial luciferase	/					Attractive lure (S)	Pietsch and Orr, 2007; Pietsch, 2009; Rajeeshkumar et al., 2016
Animalia	Chordata	Teleostei	Lophiiformes	Diceratiidae	Diceratias	Diceratias pileatus	Yes (Symbiotic with ?)			Bacterial luciferin	Bacterial luciferase	/					Attractive lure (S)	Pietsch and Orr, 2007; Pietsch, 2009
Animalia	Chordata	Teleostei	Lophiiformes	Diceratiidae	Bufoceratias	Bufoceratias thele	Yes (Symbiotic with ?)			Bacterial luciferin	Bacterial luciferase	/					Attractive lure (S)	Pietsch and Seigel, 1980; Pietsch, 2009
Animalia	Chordata	Teleostei	Lophiiformes	Diceratiidae	Bufoceratias	Bufoceratias wedli	Yes (Symbiotic with ?)			Bacterial luciferin	Bacterial luciferase	/					Attractive lure (S)	Pietsch, 2009
Animalia	Chordata	Teleostei	Lophiiformes	Diceratiidae	Bufoceratias	Bufoceratias shaoi	Yes (Symbiotic with ?)			Bacterial luciferin	Bacterial luciferase	/					Attractive lure (S)	Pietsch, 2009; Rajeeshkumar et al., 2016
Animalia	Chordata	Teleostei	Lophiiformes	Diceratiidae	Bufoceratias	Bufoceratias microcephalus	Yes (Symbiotic with ?)			Bacterial luciferin	Bacterial luciferase	/					Attractive lure (S)	Pietsch and Orr, 2007; Pietsch, 2009
Animalia	Chordata	Teleostei	Lophiiformes	Ogcocephalidae	Dibranchus	Dibranchus atlanticus	Yes					/						Paitio et al., 2016
Animalia	Chordata	Elasmobranchii	Squaliformes	Dalatiidae	Dalatias	Dalatias licha	Yes	Blue				/		Yes	Hormonal (physiological)	Melatonin (+) / a-MSH (-) / ACTH (-)	Counterillumination (S)/ illuminating prey (S)	Straube et al., 2015; Mallefet et al., 2021; Duchatelet et al., 2021a, 2023b
Animalia	Chordata	Elasmobranchii	Squaliformes	Dalatiidae	Isistius	Isistius brasiliensis	Yes	Blue	455 nm			/		Yes			Counterillumination (S) / illuminating prey (S) / Attractive lure (S)	Ohshima, 1911; Nicol, 1969; Herring, 1983; Widder, 1998, 1999; Claes et al., 2014a,b; Straube et al., 2015; Delroisse et al., 2021b; Duchatelet et al., 2021a
Animalia	Chordata	Elasmobranchii	Squaliformes	Dalatiidae	Isistius	Isistius plutodus	Yes					/		Yes				Garrick and Springer, 1964; de Figueiredo Petean and de Carvalho, 2018; Duchatelet et al., 2021a
Animalia	Chordata	Elasmobranchii	Squaliformes	Dalatiidae	Heteroscymnoides	Heteroscymnoides marleyi	Yes					/		Yes				Claes et al., 2014b; Duchatelet et al., 2021a
Animalia	Chordata	Elasmobranchii	Squaliformes	Dalatiidae	Euprotomicrus	Euprotomicrus bispinatus	Yes					/		Yes				Straube et al., 2015; Duchatelet et al., 2021a
Animalia	Chordata	Elasmobranchii	Squaliformes	Dalatiidae	Squaliolus	Squaliolus aliae	Yes	Blue	457 nm			/		Yes	Hormonal (physiological)	Melatonin (+) / a-MSH (-) / ACTH (-)	Counterillumination (S)	Claes et al., 2012, 2014b; Straube et al., 2015; Duchatelet et al., 2020a, 2021a, 2022
Animalia	Chordata	Elasmobranchii	Squaliformes	Dalatiidae	Squaliolus	Squaliolus laticaudus	Yes					/		Yes				Seigel, 1978; Claes et al., 2014b; Duchatelet et al., 2021a
Animalia	Chordata	Elasmobranchii	Squaliformes	Dalatiidae	Euprotomicroides	Euprotomicroides zantedeschia	Yes	Blue				/		Yes			Smoke screen/Cloud (S)	Claes et al., 2020; Duchatelet et al., 2021a
Animalia	Chordata	Elasmobranchii	Squaliformes	Dalatiidae	Mollisquama	Mollisquama mississippiensis	Yes					/		Yes			Smoke screen/Cloud (S)	Claes et al., 2020; Duchatelet et al., 2021a
Animalia	Chordata	Elasmobranchii	Squaliformes	Dalatiidae	Mollisquama	Mollisquama parini	Yes					/		Yes			Smoke screen/Cloud (S)	Claes et al., 2020; Duchatelet et al., 2021a
Animalia	Chordata	Elasmobranchii	Squaliformes	Etmopteridae	Etmopterus	Etmopterus spinax	Yes	Blue-green	486 nm			/		Yes	Hormonal (physiological)	Melatonin (+) / prolactine (+) / a-MSH (-) / ACTH (-)	Counterillumination (S); Aposematism (S); Schooling/Aggregation (S); Sexual recognition/courtship display (S)	Ohshima, 1911; Nicol, 1969; Claes and Mallefet, 2008, 2009; Claes et al., 2010, 2013, 2014a,b, 2015; Renwart et al., 2014, 2015; Straube et al., 2015; Duchatelet et al., 2019a,c, 2020a,b, 2021a
Animalia	Chordata	Elasmobranchii	Squaliformes	Etmopteridae	Etmopterus	Etmopterus hillianus	Yes					/		Yes				Schofield and Burgess, 1997; Duchatelet et al., 2021a
Animalia	Chordata	Elasmobranchii	Squaliformes	Etmopteridae	Etmopterus	Etmopterus splendidus	Yes	Blue	476 nm			/		Yes	Hormonal (physiological)	Melatonin (+) / prolactine (+) / a-MSH (-) / ACTH (-)	Counterillumination (S); Schooling/Aggregation (S)	Claes et al., 2011, 2014a,b; Straube et al., 2015; Duchatelet et al., 2019c, 2021a
Animalia	Chordata	Elasmobranchii	Squaliformes	Etmopteridae	Etmopterus	Etmopterus molleri	Yes	Blue	477 nm			/		Yes	Hormonal (physiological)	Melatonin (+) / a-MSH (-) / ACTH (-)	Counterillumination (S); Aposematism (S); Schooling/Aggregation (S)	Claes et al., 2014b; Claes and Mallefet, 2015; Straube et al., 2015; Duchatelet et al., 2019c, 2020a, 2021a
Animalia	Chordata	Elasmobranchii	Squaliformes	Etmopteridae	Etmopterus	Etmopterus virens	Yes					/						Duchatelet et al., 2021a
Animalia	Chordata	Elasmobranchii	Squaliformes	Etmopteridae	Etmopterus	Etmopterus lucifer	Yes	Blue				/		Yes	Hormonal (physiological)	Melatonin (+) / a-MSH (-) / ACTH (-)	Schooling/Aggregation (S)	Ohshima, 1911; Iwai, 1960; Claes et al., 2014a,b, 2015; Mallefet et al., 2021; Duchatelet et al., 2021a
Animalia	Chordata	Elasmobranchii	Squaliformes	Etmopteridae	Etmopterus	Etmopterus pusillus	Yes					/		Yes			Schooling/Aggregation (S)	Ohshima, 1911; Nicol, 1969; Claes et al., 2014a,b, 2015; Duchatelet et al., 2021a
Animalia	Chordata	Elasmobranchii	Squaliformes	Etmopteridae	Etmopterus	Etmopterus granulosus	Yes	Blue				/		Yes	Hormonal (physiological)	Melatonin (+) / a-MSH (-) / ACTH (-)	Schooling/Aggregation (S)	Claes et al., 2014a; Mallefet et al., 2021; Duchatelet et al., 2021a
Animalia	Chordata	Elasmobranchii	Squaliformes	Etmopteridae	Etmopterus	Etmopterus bigelowi	Yes					/						Duchatelet et al., 2021a
Animalia	Chordata	Elasmobranchii	Squaliformes	Etmopteridae	Etmopterus	Etmopterus dianthus	Yes					/		Yes				Last et al., 2002; Claes et al., 2015; Duchatelet et al., 2021a
Animalia	Chordata	Elasmobranchii	Squaliformes	Etmopteridae	Etmopterus	Etmopterus princeps	Yes					/		Yes				Claes et al., 2015; Duchatelet et al., 2021a
Animalia	Chordata	Elasmobranchii	Squaliformes	Etmopteridae	Etmopterus	Etmopterus unicolor	Yes					/		Yes				Claes et al., 2015; Duchatelet et al., 2021a
Animalia	Chordata	Elasmobranchii	Squaliformes	Etmopteridae	Etmopterus	Etmopterus benchleyi	Yes					/		Yes				Vásquez et al., 2015; Duchatelet et al., 2021a
Animalia	Chordata	Elasmobranchii	Squaliformes	Etmopteridae	Etmopterus	Etmopterus viator	Yes					/						Straube et al., 2011; Claes et al., 2015; Duchatelet et al., 2021a
Animalia	Chordata	Elasmobranchii	Squaliformes	Etmopteridae	Etmopterus	Etmopterus parini	Yes					/		Yes				Dolganov and Balanov, 2018; Duchatelet et al., 2021a
Animalia	Chordata	Elasmobranchii	Squaliformes	Etmopteridae	Etmopterus	Etmopterus litvinovi	Yes					/		Yes				Straube et al., 2010; Duchatelet et al., 2021a
Animalia	Chordata	Elasmobranchii	Squaliformes	Etmopteridae	Etmopterus	Etmopterus compagnoi	Yes					/		Yes				Fricke and Koch, 1990; Straube et al., 2010; Duchatelet et al., 2021a
Animalia	Chordata	Elasmobranchii	Squaliformes	Etmopteridae	Etmopterus	Etmopterus lailae	Yes					/		Yes				Ebert et al., 2017; Duchatelet et al., 2021a
Animalia	Chordata	Elasmobranchii	Squaliformes	Etmopteridae	Etmopterus	Etmopterus sculptus	Yes					/		Yes				Last et al., 2002; Duchatelet et al., 2021a
Animalia	Chordata	Elasmobranchii	Squaliformes	Etmopteridae	Etmoperus	Etmopterus alphus	Yes					/		Yes				Ebert et al., 2016; Duchatelet et al., 2021a
Animalia	Chordata	Elasmobranchii	Squaliformes	Etmopteridae	Etmopterus	Etmopterus brachyurus	Yes					/		Yes				Claes et al., 2015; Ebert et al., 2017; Duchatelet et al., 2021a
Animalia	Chordata	Elasmobranchii	Squaliformes	Etmopteridae	Etmopterus	Etmopterus bullisi	Yes					/		Yes				Claes et al., 2015; Duchatelet et al., 2021a
Animalia	Chordata	Elasmobranchii	Squaliformes	Etmopteridae	Etmopterus	Etmopterus decacuspidatus	Yes					/		Yes				Abe, 1966; Duchatelet et al., 2021a
Animalia	Chordata	Elasmobranchii	Squaliformes	Etmopteridae	Etmopterus	Etmopterus dislineatus	Yes					/		Yes				Last et al., 2002; Claes et al., 2015; White et al., 2017; Duchatelet et al., 2021a
Animalia	Chordata	Elasmobranchii	Squaliformes	Etmopteridae	Etmopterus	Etmopterus samadae	Yes					/		Yes				White et al., 2017; Duchatelet et al., 2021a
Animalia	Chordata	Elasmobranchii	Squaliformes	Etmopteridae	Etmopterus	Etmopterus marshae	Yes					/		Yes				Ebert and Van Hees, 2018; Duchatelet et al., 2021a
Animalia	Chordata	Elasmobranchii	Squaliformes	Etmopteridae	Etmopterus	Etmopterus evansi	Yes					/		Yes				Last et al., 2002; Claes et al., 2015; Duchatelet et al., 2021a
Animalia	Chordata	Elasmobranchii	Squaliformes	Etmopteridae	Etmopterus	Etmopterus brosei	Yes					/		Yes				Ebert et al., 2021; Duchatelet et al., 2021a
Animalia	Chordata	Elasmobranchii	Squaliformes	Etmopteridae	Etmopterus	Etmopterus pycnolepis	Yes					/		Yes				Straube et al., 2010; Ebert et al., 2021; Duchatelet et al., 2021a
Animalia	Chordata	Elasmobranchii	Squaliformes	Etmopteridae	Etmopterus	Etmopterus burgessi	Yes					/		Yes				Schaaf-DaSilva and Ebert, 2006; Duchatelet et al., 2021a
Animalia	Chordata	Elasmobranchii	Squaliformes	Etmopteridae	Etmopterus	Etmopterus gracilispinis	Yes					/		Yes				Claes et al., 2015; Straube et al., 2015; Duchatelet et al., 2021a
Animalia	Chordata	Elasmobranchii	Squaliformes	Etmopteridae	Etmopterus	Etmopterus schultzi	Yes					/		Yes				Bigelow et al., 1953; Duchatelet et al., 2021a
Animalia	Chordata	Elasmobranchii	Squaliformes	Etmopteridae	Etmopterus	Etmopterus polli	Yes					/		Yes				Claes et al., 2015; Duchatelet et al., 2021a
Animalia	Chordata	Elasmobranchii	Squaliformes	Etmopteridae	Etmopterus	Etmopterus perryi	Yes					/		Yes				Springer and Burgess, 1985; Claes et al., 2015; Duchatelet et al., 2021a
Animalia	Chordata	Elasmobranchii	Squaliformes	Etmopteridae	Etmopterus	Etmopterus robinsi	Yes					/		Yes				Schofield and Burgess, 1997; Claes et al., 2015; Duchatelet et al., 2021a
Animalia	Chordata	Elasmobranchii	Squaliformes	Etmopteridae	Etmopterus	Etmopterus caudistigmus	Yes					/		Yes				Last et al., 2002; Duchatelet et al., 2021a
Animalia	Chordata	Elasmobranchii	Squaliformes	Etmopteridae	Etmopterus	Etmopterus carteri	Yes					/		Yes				Springer and Burgess, 1985; Claes et al., 2015; Duchatelet et al., 2021a
Animalia	Chordata	Elasmobranchii	Squaliformes	Etmopteridae	Etmopterus	Etmopterus villosus	Yes					/		Yes				Dolganov, 2019; Duchatelet et al., 2021a
Animalia	Chordata	Elasmobranchii	Squaliformes	Etmopteridae	Etmopterus	Etmopterus joungi	Yes					/		Yes				Knuckey et al., 2010; Duchatelet et al., 2021a
Animalia	Chordata	Elasmobranchii	Squaliformes	Etmopteridae	Etmopterus	Etmopterus sentosus	Yes					/		Yes				Claes et al., 2015; Duchatelet et al., 2021a
Animalia	Chordata	Elasmobranchii	Squaliformes	Etmopteridae	Etmopterus	Etmopterus fusus	Yes					/		Yes				Last et al., 2002; Claes et al., 2015; Duchatelet et al., 2021a
Animalia	Chordata	Elasmobranchii	Squaliformes	Etmopteridae	Etmopterus	Etmopterus pseudosqualiolus	Yes					/		Yes				Last et al., 2002; Claes et al., 2015; Duchatelet et al., 2021a
Animalia	Chordata	Elasmobranchii	Squaliformes	Etmopteridae	Etmopterus	Etmopterus sheikoi	Yes					/		Yes				Claes et al., 2015; Straube et al., 2015; Duchatelet et al., 2021a
Animalia	Chordata	Elasmobranchii	Squaliformes	Etmopteridae	Centroscyllium	Centroscyllium ritteri	Yes					/		Yes			Counterillumination (S)	Iwai, 1960; Widder, 1999; Claes et al., 2014b; Duchatelet et al., 2021a
Animalia	Chordata	Elasmobranchii	Squaliformes	Etmopteridae	Centroscyllium	Centroscyllium granulatum	Yes					/		Yes				Burckhardt, 1900; Duchatelet et al., 2021a
Animalia	Chordata	Elasmobranchii	Squaliformes	Etmopteridae	Centroscyllium	Centroscyllium fabricii	Yes					/		Yes				Burckhardt, 1900; Straube et al., 2015; Duchatelet et al., 2021a
Animalia	Chordata	Elasmobranchii	Squaliformes	Etmopteridae	Centroscyllium	Centroscyllium kamoharai	Yes					/		Yes				Abe, 1966; Claes et al., 2015; Duchatelet et al., 2021a
Animalia	Chordata	Elasmobranchii	Squaliformes	Etmopteridae	Centroscyllium	Centroscyllium ornatum	Yes					/		Yes				Abe, 1966; Duchatelet et al., 2021a
Animalia	Chordata	Elasmobranchii	Squaliformes	Etmopteridae	Centroscyllium	Centroscyllium nigrum	Yes					/		Yes				Claes et al., 2015; Duchatelet et al., 2021a
Animalia	Chordata	Elasmobranchii	Squaliformes	Etmopteridae	Centroscyllium	Centroscyllium excelsum	Yes					/		Yes				Shirai and Nakaya, 1990; Duchatelet et al., 2021a
Animalia	Chordata	Elasmobranchii	Squaliformes	Etmopteridae	Trigonognathus	Trigonognathus kabeyai	Yes					/		Yes				Mochizuki and Obe, 1990; Claes et al., 2014b; Straube et al., 2015; Duchatelet et al., 2021a
Animalia	Chordata	Elasmobranchii	Squaliformes	Somniosidae	Zameus	Zameus squamulosus	Yes	Blue				/		Yes			Counterillumination (S)	Straube et al., 2015; Paitio et al., 2016; Duchatelet et al., 2021b

## Sheet: references
References
Abe, T. (1966). Description of a new squaloid shark, Centroscyllium kamoharai, from Japan. Jpn. J. Ichthyol. 13, 190–198. https://doi.org/10.11369/jji1950.13.190
Abrahams, M.V., Townsend, L.D. (1993). Bioluminescence in dinoflagellates: A test of the burglar alarm hypothesis. Ecology 74(1), 258-260. https://doi.org/10.2307/1939521
Aghamaali, M.R., Jafarian, V., Sariri, R., Molakarimi, M., Rasti, B., Taghdir, M., Sajedi, R.H., Hosseinkhani, S. (2011). Cloning, sequencing, expression and structural investigation of mnemiopsin from Mnemiopsis leidyi: an attempt toward understanding Ca2+-regulated photoproteins. Protein J. 30(8), 566-574. https://doi.org/10.1007/s10930-011-9363-8
Anctil, M., Gruchy, C.G. (1970). Stimulation and photography of bioluminescence in lanternfishes (Myctophidae). J. Fish. Res. Board Can. 27(4), 826-829. https://doi.org/10.1139/f70-088
Anctil, M. (1972). Stimulation of bioluminescence in lanternfishes (Myctophidae). II. Can. J. Zool. 50, 233-237. https://doi.org/10.1139/z72-034
Anctil, M., Case, J.F. (1976). Pharmacomorphological study of denervation induced by 6-hydroxydopamine in Porichthys photophores. Cell Tissue Res. 166, 365-388. https://doi.org/10.1007/BF00220132
Anctil, M., Case, J.F. (1977). The caudal luminous organs of lanternfishes: general innervation and ultrastructure. Am. J. Anat. 149(1), 1-21. https://doi.org/10.1002/aja.1001490102
Anctil, M. (1979). The epithelial luminescent system of Chaetopterus variopedatus. Can. J. Zool. 57(6), 1290-1310. https://doi.org/10.1139/z79-166
Anctil, M. (1981). Luminescence control in isolated notopods of the tube-worm Chaetopterus variopedatus: effects of cholinergic and GABAergic drugs. Comp. Biochem. Physiol. C 68(2), 187-194. https://doi.org/10.1016/0306-4492(81)90014-9
Anctil, M., Boulay, D., Larivière, L. (1982). Monoaminergic mechanisms associated with control of luminescence and contractile activities in the coelenterate, Renilla köllikeri. J. Exp. Zool. 223(1), 11-24. https://doi.org/10.1002/jez.1402230103
Anctil, M., Shimomura, O. (1984). Mechanism of photoinactivation and re-activation in the bioluminescence system of the ctenophore Mnemiopsis. Biochem. J. 221(1), 269-272. https://doi.org/10.1042/bj2210269
Anctil, M. (1985a). Cholinergic and monoaminergic mechanisms associated with control of bioluminescence in the ctenophore Mnemiopsis leidyi. J. Exp. Biol. 119, 225-238. https://doi.org/10.1242/jeb.119.1.225
Anctil, M. (1985b). Ultrastructure of the luminescent system of the ctenophore Mnemiopsis leidyi. Cell Tissue Res. 242, 333-340. https://doi.org/10.1007/BF00214545
Anctil, M. (1987). Neural control mechanisms in bioluminescence. In: Ali, M.A. (Ed), Nervous systems in invertebrates. Springer, Boston, MA., U.S.A., pp. 573-602. https://doi.org/10.1007/978-1-4613-1955-9_20
Anctil, M., Bassot, J.-M., Nicolas, M.-T. (1989). Effects of monoamines and related drugs on the bioluminescence of scale-worm elytra (Polychaeta, Polynoidae). Comp. Biochem. Physiol. C 93(1), 127-135. https://doi.org/10.1016/0742-8413(89)90022-4
Anderson, J.M., Cormier, M.J. (1973). Lumisomes, the cellular site of bioluminescence in coelenterate. J. Biol. Chem. 248(8), 2937-2943. https://doi.org/10.1016/S0021-9258(19)44098-2
Anderson, P.A., Case, J.F. (1975). Electrical activity associated with luminescence and other colonial behavior in the pennatulid Renilla kollikeri. Biol. Bull. 149(1), 80-95. https://doi.org/10.2307/1540481
Anderson, F.E., Bergman, A., Cheng, S.H., Pankey, M.S., Valinassab, T. (2014). Lights out: The evolution of bacterial bioluminescence in Liloginidae. Hydrobiologia 725, 189-203. https://doi.org/10.1007/s10750-013-1599-1
Angel, M. (1968). Bioluminescence in planktonic halocyprid ostracods. J. Mar. Biol. Ass. U.K. 48(1), 255-257. https://doi.org/10.1017/S0025315400032562
Angel, M. (1972). Planktonic Oceanic Ostracods—Historical, Present and Future. Proceedings of the Royal Society of Edinburgh, Section B: Biological Sciences, 73, 213-228. https://doi.org/10.1017/S0080455X00002277
Aoki, M., Hashimoto, K., Watanabe, H. (1989). The intrinsic origin of bioluminescence in the ascidian, Clavelina miniata. Biol. Bull. 176, 57-62. https://doi.org/10.2307/1541889
Arnold, J.M., Young, R.E. (1974). Ultrastructure of a cephalopod photophore. I. Structure of the photogenic tissue. Biol. Bull. 147(3), 507-521. https://doi.org/10.2307/1540736
Arnold, J.M., Young, R.E., King, M.V. (1974). Ultrastructure of a cephalopod photophore. II. Iridophores as reflectors and transmitters. Biol. Bull. 147(3), 522-534. https://doi.org/10.2307/1540737
Arocha, F. (2003). A new species of Nematolampas (cephalopoda: Oegopsida) from the Western Central Atlantic with an overview of the family Lycoteuthidae. Bull. Mar. Sci. 72(3), 941-953.
Ast, J.C., Dunlap, P.V. (2005) Phylogenetic resolution and habitat specificity of members of the Photobacterium phosphoreum species group. Environ. Microbiol. 7: 1641–1654. https://doi.org/10.1111/j.1462-2920.2005.00859.x
Ast, J.C., Cleenwerck, I., Engelbeen, K., Urbanczyk, H., Thompson, F.L., De Vos, P., Dunlap, P.V. (2007). Photobacterium kishitanii sp. nov., a luminous marine bacterium symbiotic with deep-sea fishes. Int. J. Syst. Evol. Microbiol. 57(9), 2073-2078. https://doi.org/10.1099/ijs.0.65153-0
Bae, Y. M., Hastings, J.W. (1994). Cloning, sequencing and expression of dinoflagellate luciferase DNA from a marine alga, Gonyaulax polyedra. Biochimica et Biophysica Acta 1219(2), 449-456. https://doi.org/10.1016/0167-4781(94)90071-X
Baguet, F., Case, J. (1971). Luminescence control in Porichthys (Teleostei): excitation of isolated photophores. Biol. Bull. 140(1), 15-27. https://doi.org/10.2307/1540023
Baguet, F., Maréchal, G. (1976). Bioluminescence of bathypelagic fish from the Strait of Messina. Comp. Biochem. Physiol. C 53(2), 75-82. https://doi.org/10.1016/0306-4492(76)90057-5
Baguet, F., Maréchal, G. (1978). The stimulation of isolated photophores (Argyropelecus) by epinephrine and norepinephrine. Comp. Biochem. Physiol. C 60, 137-143.
Baguet, F., Christophe, B., Maréchal, G. (1980). Luminescence of Argyropelecus photophores electrically stimulated. Comp. Biochem. Physiol. A 67(3), 375-381. https://doi.org/10.1016/S0300-9629(80)80012-0
Baguet, F., Christophe, B. (1983). Adrenergic stimulation of isolated photophores of Maurolicus muelleri. Comp. Biochem. Physiol. C 75(1), 79-84. https://doi.org/10.1016/0742-8413(83)90014-2
Baguet, F., Piccard, J., Christophe, B., Marechal, G. (1983). Bioluminescence and luminescent fish i the Strait of Messina from the mesoscaph "Forel". Mar. Biol. 74, 221-229. https://doi.org/10.1007/BF00403446
Baker, A., Robbins, I., Moline, M.A., Iglesias-Rodríguez, M.D. (2008). Oligonucleotide primers for the detection of bioluminescent dinoflagellates reveal novel luciferase sequences and information on the molecular evolution of this gene. J. Phycol. 44(2), 419-28. https://doi.org/10.1111/j.1529-8817.2008.00474.x
Baker, L.J., Freed, L.L., Easson, C.G., Lopez, J.V., Fenolio, D., Sutton, T.T., Nyholm, S.V., Hendry, T.A. (2019). Diverse deep-sea anglerfishes share a genetically reduced luminous symbiont that is acquired from the environment. Elife 8, e47606. https://doi.org/10.7554/eLife.47606
Balzer, I., Hardeland, R. (1991). Stimulation of bioluminescence by 5-methoxylated indoleamines in the dinoflagellate, Gonyaulax polyedra. Comp. Biochem. Physiol. C 98(2-3), 395-397. https://doi.org/10.1016/0742-8413(91)90223-G
Barnes, A.T., Case, J.F. (1972). Bioluminescence in the mesopelagic copepod, Gaussia princeps (T. Scott). J. Exp. Mar. Biol. Ecol. 8, 53-71. https://doi.org/10.1016/0022-0981(72)90056-1
Barnes, A.T., Case, J.F. (1974). The luminescence of lanternfish (Myctophidae): spontaneous activity and responses to mechanical, electrical, and chemical stimulation. J. Exp. Mar. Biol. Ecol. 15(2), 203-221. https://doi.org/10.1016/0022-0981(74)90046-X
Bassot, J.-M. (1966). Histology and ultrastructure of the luminous organs of the siphon of Pholas. Zeitschrift fur Zellforschung und mikroskopische Anatomie (Vienna, Austria: 1948) 74(4), 474-504.
Bassot, J.-M., Nicolas, M.-T. (1978). Similar paracrystals of endoplasmic reticulum in the photoemitters and the photoreceptors of scale-worms. Experientia 34, 726-728. https://doi.org/10.1007/BF01947284
Bassot, J.-M., Bilbaut, A., Mackie, G.O., Passano, L.M., Pavans De Ceccaty, M. (1978). Bioluminescence and other responses spread by epithelial conduction in the siphonophore Hippopodius. Biol. Bull. 155, 473-498. https://doi.org/10.2307/1540785
Bassot, J.-M. (1979) Sites actifs et facilitation dans trois systèmes bioluminescents. Arch. Zool. Exp. Gen. 120, 5–24.
Bassot, J.-M. (1987). A transient intracellular coupling explains the facilitation of responses in the bioluminescent system of scale worms. J. Cell Biol. 105(5), 2235-2243. https://doi.org/10.1083/jcb.105.5.2235
Bassot, J.-M., Nicolas, M.-T. (1995). Bioluminescence in scale-worm photosomes: the photoprotein polynoidin is specific for the detection of superoxide radicals. Histochem. Cell Biol. 104(3), 199-210. https://doi.org/10.1007/BF01835153
Batchelder, H.P., Swift, E. (1988). Bioluminescent potential and variability in some Sargasso Sea planktonic halocyprid ostracods. J. Crust. Biol. 8(4), 520-523. https://doi.org/10.1163/193724088X00350
Batchelder, H.P., Swift, E. (1989). Estimated near‐surface mesoplanktonic bioluminescence in the western North Atlantic during July 1986. Limnol. Oceanogr. 34(1), 113-128. https://doi.org/10.4319/lo.1989.34.1.0113
Baxter, C.H., Pickens, P.E. (1964). Control of luminescence in hemichordates and some properties of a nerve net system. J. Exp. Biol. 41(1), 1-14. https://doi.org/10.1242/jeb.41.1.1
Beebe, W. (1926). A new ceratoid fish: Preliminary description of a new genus and species. Bull. N.Y. Zool. Soc. 29(2), 80.
Beebe, W. (1933). Deep-sea stomiatoid fishes one new genus and eight new species. Copeia 1933(4), 160-175. https://doi.org/10.2307/1435549
Bello, G. (2020). Evolution of the hectocotylus in Sepiolinae (Cephalopoda: Sepiolidae) and description of four new genera. European Journal of Taxonomy (655). https://doi.org/10.5852/ejt.2020.655
Berge, J., Båtnes, A.S., Johnsen, G., Blackwell, S.M., Moline, M.A. (2012). Bioluminescence in the high Arctic during the polar night. Mar. Biol. 159, 231-237. https://doi.org/10.1007/s00227-011-1798-0
Bertelsen, E., Grontved, J. (1949). ‘The light organs of a bathypelagic fish Argyropelecus olfersi (Cuvier) photographed by its own light.’ Vidensk. Medd. dansk. naturh. Foren. Kbh, 3, 163.
Bessho-Uehara, M., Francis, W.R., Haddock, S.H.D. (2020a). Biochemical characterization of diverse deep-sea anthozoan bioluminescence systems. Mar. Biol. 167, 114. https://doi.org/10.1007/s00227-020-03706-w
Bessho-Uehara, M., Huang, W., Patry, W.L., Browne, W.E., Weng, J.-K., Haddock, S.H.D. (2020b). Evidence for de novo biosynthesis of the luminous substrate coelenterazine in ctenophores. iScience 23(12), 101859. https://doi.org/10.1016/j.isci.2020.101859
Bessho-Uehara, M., Yamamoto, N., Shigenobu, S., Mori, H., Kuwata, K., Oba, Y. (2020C). Kleptoprotein bioluminescence: Parapriacanthus fish obtain luciferase from ostracod prey. Sci. Adv. 6(2), eaax4942. https://doi.org/10.1126/sciadv.aax4942
Bessho-Uehara, M., Mallefet, J., Haddock, S.H.D. (2023). Glowing sea cucumbers: Bioluminescence in the Holothuroidea. In: Mercier, A., Hamel, J.-F., Suhrbier, A.D., Pearce, C.M. (Eds), The world of sea cucumbers, Academic Press, London, U.K., pp. 361-376.
Bigelow, H.B., Schoeder, W.C., Springer, S. (1953) New and little known sharks from the Atlantic and from the Gulf of Mexico. Bull. Mus. Comp. Zool. Harv. Coll. 109, 213–276.
Biggley, W.H., Swift, E., Buchanan, R.J., Seliger, H.H. (1969). Stimulable and spontaneous bioluminescence in the marine dinoflagellates, Pyrodinium bahamense, Gonyaulax polyedra, and Pyrocystis lunula. J. Gen. Physiol. 54(1), 96-122. https://doi.org/10.1085/jgp.54.1.96
Bilbaut, A. (1980a). Cell junctions in the excitable epithelium of bioluminescent scales on a polynoid worm: a freeze-fracture and electrophysiological study. J. Cell Sci. 41(1), 341-368. https://doi.org/10.1242/jcs.41.1.341
Bilbaut, A. (1980b). Excitable epithelial cells in the bioluminescent scales of a polynoid worm; effects of various ions on the action potentials and on the excitation-luminescence coupling. J. Exp. Biol. 88(1), 219-238. https://doi.org/10.1242/jeb.88.1.219
Bineesh, K.K., Sebastine, M., Akhilesh, K.V., Pillai, N.G.K. (2010). First record of the Garman's lanternfish Diaphus garmani (Family: Myctophidae) from Indian waters. J. Mar. Biol. Ass. India 52(1), 109-112.
Birk, M.H., Blicher, M.E., Garm, A. (2018). Deep-sea starfish from the Arctic have well-developed eyes in the dark. Proc. R. Soc. B 285, 20172743. http://dx.doi.org/10.1098/rspb.2017.2743
Boettcher, K.J., Ruby, E.G., McFall-Ngai, M.J. (1996). Bioluminescence in the symbiotic squid Euprymna scolopes is controlled by a daily biological rhythm. J. Comp. Physiol. A. 179, 65-73. https://doi.org/10.1007/BF00193435
Bolstad, K.S. (2007). Systematics and distribution of the New Zealand onychoteuthid fauna (Cephalopoda: Oegopsida), including a new species, Notonykia nesisi sp. nov.. Rev. Fish Biol. Fisheries 17, 305–335. https://doi.org/10.1007/s11160-007-9041-2
Borisova, V.V., Frank, L.A., Markova, S.V., Burakova, L.P., Vysotski, E.S. (2008). Recombinant Metridia luciferase isoforms: expression, refolding and applicability for in vitro assay. Photochem. Photobiol. Sci. 7(9), 1025-1031. https://doi.org/10.1039/B807271J
Bowlby, M.R., Widder, E.A., Case, J.F. (1990). Patterns of stimulated bioluminescence in two pyrosomes (Tunicata: Pyrosomatidae). Biol. Bull. 179(3), 340-350. https://doi.org/10.2307/1542326
Bowlby, M.R., Case, J.F. (1991). Ultrastructure and neuronal control of luminous cells in the copepod Gaussia princeps. Biol. Bull. 180(3), 440-446. https://doi.org/10.2307/1542344
Bowlby, M.R., Widder, E.A., Case, J.F. (1991). Disparate forms of bioluminescence from the amphipods Cyphocaris faurei, Scina crassicornis and S. borealis. Mar. Biol. 108, 247-253. https://doi.org/10.1007/BF01344339
Bracken-Grissom, H.D., Widder, E.A., Johnsen, S., Messing, C., Frank, T. (2018). Decapod diversity associated with deep-sea octocorals in the Gulf of Mexico. Crustaceana 91(10), 1267-1275. https://doi.org/10.1163/15685403-00003829
Bracken-Grissom, H.D., DeLeo, D.M., Porter, M.L., Iwanicki, T., Sickles, J., Frank, T.M. (2020). Light organ photosensitivity in deep-sea shrimp may suggest a novel role in counterillumination. Sci. Rep. 10, 4485. https://doi.org/10.1038/s41598-020-61284-9
Braid, H.E., Bolstad, K.S.R. (2015). Systematics of the Mastigoteuthidae Verrill, 1881 (Cephalopoda: Oegopsida) from New Zealand waters. New Zealand J. Zool. 42(3), 187-256. https://doi.org/10.1080/03014223.2015.1063516
Braid, H.E. (2017). Resolving the taxonomic status of Asperoteuthis lui Salcedo-Vargas, 1999 (Cephalopoda, Chiroteuthidae) using integrative taxonomy. Mar. Biodiversity 47, 621-635. https://doi.org/10.1007/s12526-016-0547-5
Branchini, B.R., Behney, C.E., Southworth, T.L., Rawat, R., Deheyn, D.D. (2014). Chemical analysis of the luminous slime secreted by the marine worm Chaetopterus (Annelida, Polychaeta). Photochem. Photobiol. 90, 247–251. https://doi.org/10.1111/php.12169
Brauer, A. (1908). Die Tiefsee-Fische. II. Anatomische Teil. Wiss Ergebn Dt Tiefsee-Exped “Valdivia” 15, 1–266
Brehm, P., Morin, J.G. (1977). Localization and characterization of luminescent cells in Ophiopsila californica and Amphipholis squamata (Echinodermata: Ophiuroidea). Biol. Bull. 152, 12-25. https://doi.org/10.2307/1540723
Brugler, M.R., Aguado, M.T., Tessler, M., Siddall, M.E. (2018). The transcriptome of the Bermuda fireworm Odontosyllis enopla (Annelida: Syllidae): A unique luciferase gene family and putative epitoky-related genes. PLoS ONE 13(8), e0200944. https://doi.org/10.1371/journal.pone.0200944
Bryan, B.J., Sent-Gyorgyi, C.S. (1999). Luciferases, fluorescent proteins, nucleic acids encoding the luciferases and fluorescent proteins and the use thereof in diagnostics, high throughput screening and novelty items. International Pub. No. WO 99/49019
Buck, J. (1973). Bioluminescent behavior in Renilla. I. Colonial responses. Biol. Bull. 144(1), 19-42. https://doi.org/10.2307/1540145
Burakova, L.P., Natashin, P.V., Markova, S.V., Eremeeva, E.V., Malikova, N.P., Cheng, C., Liu, Z.-J., Vysotski, E.S. (2016). Mitrocomin from the jellyfish Mitrocoma cellularia with deleted C-terminal tyrosine reveals a higher bioluminescence activity compared to wild type photoprotein. J. Photochem. Photobiol. B. 162, 286-297. https://doi.org/10.1016/j.jphotobiol.2016.06.054
Burford, B.P., Robison, B.H., Sherlock, R.E. (2014). Behaviour and mimicry in the juvenile and subadult life stages of the mesopelagic squid Chiroteuthis calyx. J. Mar. Biol. Assoc. U.K. 95(6), 1221-1235. https://doi.org/10.1017/S0025315414001763
Burford, B.P., Robison, B.H. (2020). Bioluminescent backlighting illuminates the complex visual signals of a social squid in the deep sea. Proc. Natl Acad. Sci. 117(15), 8524-8531. https://doi.org/10.1073/pnas.1920875117
Burckhardt, R. (1900). On the luminous organs of selachian fishes. Ann. Mag. Nat. Hist. 7, 558–568. https://doi.org/10.1080/00222930008678424
Bush, S.L., Robison, B.H., Caldwell, R.L. (2008). Behaving in the dark: Locomotor, chromatic, postural, and bioluminescent behaviors of the deep-sea squid Octopoteuthis deletron Young 1972. Biol. Bull. 216(1), 7-22. https://doi.org/10.1086/BBLv216n1p7
Buskey, E.J., Mills, L., Swift, E. (1983). The effects of dinoflagellate bioluminescence on the swimming behavior of a marine copepod. Limnol. Oceanogr. 28(3), 575-579. https://doi.org/10.4319/lo.1983.28.3.0575
Buskey, E.J., Swift, E. (1990). An encounter model to predict natural planktonic bioluminescence. Limnol. Oceanogr. 35(7), 1469-1485. https://doi.org/10.4319/lo.1990.35.7.1469
Buskey, E.J., Stearns, D.E. (1991). the effects of starvation on bioluminescence potential and egg release of the copepod Metridia longa. J. Plankton Res. 13(4), 885-893. https://doi.org/10.1093/plankt/13.4.885
Buskey, E.J. (1992). Epipelagic planktonic bioluminescence in the marginal ice zone of the Greenland Sea. Mar. Biol. 113, 689-698. https://doi.org/10.1007/BF00349712
Buskey, E.J., Coulter, C.J., Brown, S.L. (1994). Feeding, growth and bioluminescence of the heterotrophic dinoflagellate Protoperidinium huberi. Mar. Biol. 121, 373-380. https://doi.org/10.1007/BF00346747
Butcher, S., Dilly, P.N., Herring, P.J. (1982). The comparative morphology of the photophores of the squid Pyroteuthis margaritifera (Cephalopoda: Enoploteuthidae). J. Zool. 196(1), 133-150. https://doi.org/10.1111/j.1469-7998.1982.tb03497.x
Calogero, R., Rizzo, C., Arcadi, E., Stipa, M.G., Consoli, P., Romeo, T., Battaglia, P. (2022). Isolation and identification of luminescent bacteria in deep sea marine organisms from Sicilian waters (Mediterranean Sea). J. Mar. Sci. Engineer. 10, 1113. https://doi.org/10.3390/jmse10081113
Campbell, A.K., Herring, P.J. (1990). Imidazolopyrazine bioluminescence in copepods and other marine organisms. Mar. Biol. 104, 219-225. https://doi.org/10.1007/BF01313261
Carreiro-Silva, M., Ocaña, O., Stankovic, D., Sampaio, I., Porteiro, F.M., Fabri, M.-C., Stefanni, S. (2017). Zoantharians (Hexacorallia: Zoantharia) associated with cold-water corals in the Azores region: New species and associations in the deep-sea. Front. Mar. Sci. 4, 88. https://doi.org/10.3389/fmars.2017.00088
Case, J., Warner, J., Barnes, A., Lowenstine, M. (1977) Bioluminescence of lantern fish (Myctophidae) in response to changes in light intensity. Nature 265, 179–181. https://doi.org/10.1038/265179a0
Castle, P.H.J., Paxton, J.R. (1984). A new genus and species of luminescent eel (Pisces: Congridae) from the Arafura Sea, Northern Australia. Copeia 1984, 72-81. https://doi.org/10.2307/1445036
Catul, V., Gauns, M., Karuppasamy, P.K. (2011). A review on mesopelagic fishes belonging to family Myctophidae. Rev. Fish Biol. Fisheries 21, 339–354. https://doi.org/10.1007/s11160-010-9176-4
Cavallaro, M., Battaglia, P., Laurà, R., Guerrera, M.C., Abbate, F., Germanà, A. (2015). The morphology of photophores in the garrick, Cyclothone braueri (Family: Gonostomatidae): an ultrastructure study. Acta Zool. 96(3), 296-300. https://doi.org/10.1111/azo.12076
Cavallaro, M., Battaglia, P., Guerrera, M.C., Abbate, F., Levanti, M.B., Andaloro, F., Germanà, A., Laurà, R. (2017). New data on morphology and ultrastructure of skin photophores in the deep‐sea squid Histioteuthis bonnellii (Férussac, 1834), Cephalopoda: Histioteuthidae. Acta Zool. 98(3), 271-277. https://doi.org/10.1111/azo.12174
Cavallaro, M., Battaglia, P., Guerrera, M.C., Abbate, F., Levanti, M.B., Ammendolia, G., Andaloro, F., Germanà, A., Laurà, R. (2019). Structure and ultrastructure study on photophores of the Madeira lanternfish, Ceratoscopelus maderensis (Lowe, 1839), Pisces: Myctophidae. Acta Zool. 100(1), 89-95. https://doi.org/10.1111/azo.12236
Cavallaro, M., Aragona, M., Germanà, A. (2021a). Morphological and immunohistochemical study on photophores of Gonostoma denudatum Rafinesque, 1810 (Fam: Gonostomatidae). Atti della Accademia Peloritana dei Pericolanti-Classe di Scienze Medico-Biologiche 109(2), 1-7. https://doi.org/10.13129/1828-6550/APMB.109.2.2021.OS2
Cavallaro, M., Guerrera, M. C., Abbate, F., Levanti, M. B., Laurà, R., Ammendolia, G., Malara, D., Stipa, M.G., Battaglia, P. (2021b). Morphological, ultrastructural and immunohistochemical study on the skin ventral photophores of Diaphus holti Tåning, 1918 (Family: Myctophidae). Acta Zool. 102(4), 405-411. https://doi.org/10.1111/azo.12348
Cerullo, A.R., Lai, T.Y., Allam, B., Baer, A., Barnes, W.J.P., Barrientos, Z., Deheyn, D.D., Fudge, D.S., Gould, J., Harrington, M.J., Holford, M., Hung, C.-S., Jain, G., Mayer, G., Medina, M., Monge-Nájera, J., Napolitano, T., Pales Espinosa, E., Schmidt, S., Thompson, E.M., Braunschweig, A. B. (2020). Comparative animal mucomics: Inspiration for functional materials from ubiquitous and understu…
Chakrabarty, P., Davis, M.P., Smith, W.L., Baldwin, Z.H., Sparks, J.S. (2011a). Is sexual selection driving diversification of the bioluminescent ponyfishes (Teleostei: Leiognathidae)? Mol. Ecol. 20, 2818-2834. https://doi.org/10.1111/j.1365-294X.2011.05112.x
Chakrabarty, P., Davis, M.P., Smith, W.L., Berquist, R., Gledhill, K.M., Frank, L.R., Sparks, J.S. (2011b). Evolution of the light organ system in ponyfishes (Teleostei: Leiognathidae). J. Morphol. 272, 704-721. https://doi.org/10.1002/jmor.10941
Chan, B.K.K, Lin, I.-C., Shih, T.-W., Chan, T.-Y. (2008). Bioluminescent emissions of the deep-water pandalid shrimp, Heterocarpus sibogae De Man, 1917 (Decapoda, Caridea, Pandalidae) under laboratory conditions. Crustaceana 81(3), 341-350.
Chiba, K., Hoshi, M., Isobe, M., Hirose, E. (1998). Bioluminescence in the tunic of the colonial ascidian, Clavelina miniata: identification of luminous cells in vitro. J. Exp. Zool. 281(6), 546-553. https://doi.org/10.1002/(SICI)1097-010X(19980815)281:6<546::AID-JEZ2>3.0.CO;2-N
Christophe, B., Baguet, F. (1983). Luminescence of isolated photocytes from Porichthys photophores: adrenergic stimulation. J. Exp. Biol. 104(1), 183-192. https://doi.org/10.1242/jeb.104.1.183
Claes, J.M., Mallefet, J. (2008). Early development of bioluminescence suggests camouflage by counter-illumination in the velvet belly lantern shark Etmopterus spinax (Squaloidea: Etmopteridae). J. Fish Biol. 73(6), 1337-1350. https://doi.org/10.1111/j.1095-8649.2008.02006.x
Claes, J.M., Mallefet, J. (2009). Ontogeny of photophore pattern in the velvet belly lantern shark, Etmopterus spinax. Zoology 112(6), 433-441. https://doi.org/10.1016/j.zool.2009.02.003
Claes, J.M., Aksnes, D.L., Mallefet, J. (2010). Phantom hunter of the fjords: Camouflage by counterillumination in a shark (Etmopterus spinax). J. Exp. Mar. Biol. Ecol. 388, 28-32. https://doi.org/10.1016/j.jembe.2010.03.009
Claes, J.M., Sato, K., Mallefet, J. (2011). Morphology and control of photogenic structures in a rare dwarf pelagic lantern shark (Etmopterus splendidus). J. Exp. Mar. Biol. Ecol. 406(1-2), 1-5. https://doi.org/10.1016/j.jembe.2011.05.033
Claes, J.M., Ho, H.-C., Mallefet, J. (2012). Control of luminescence from pygmy shark (Squaliolus aliae) photophores. J. Exp. Biol. 215(10), 1691-1699. https://doi.org/10.1242/jeb.066704
Claes, J.M., Dean, M.N., Nilsson, D.-E., Hart, N.S., Mallefet, J. (2013). A deepwater fish with 'lightsabers' - dorsal spine-associated luminescence in a counterilluminating lanternshark. Sci. Rep. 3, 1308. https://doi.org/10.1038/srep01308
Claes, J.M., Partridge, J.C., Hart, N.S., Garza-Gisholt, E., Ho, H.-C., Mallefet, J., Collin, S.P. (2014a). Photon hunting in the twilight zone: Visual features of mesopelagic bioluminescent sharks. PLoS ONE 9(8), e104213. https://doi.org/10.1371/journal.pone.0104213
Claes, J.M., Nilsson, D.-E., Straube, N., Collin, S.P., Mallefet, J. (2014b). Iso-luminance counterillumination drove bioluminescent shark radiation. Sci. Rep. 4, 4328. https://doi.org/10.1038/srep04328
Claes, J.M., Mallefet, J. (2015). Comparative control of luminescence in sharks: New insights from the slendertail lanternshark (Etmopterus molleri). J. Exp. Mar. Biol. Ecol. 467, 87-94. https://doi.org/10.1016/j.jembe.2015.03.008
Claes, J.M., Nilsson, D.-E., Mallefet, J., Straube, N. (2015). The presence of lateral photophores correlates with increased speciation in deep-sea bioluminescent sharks. R. Soc. Open Sci. 2(7), 150219. http://dx.doi.org/10.1098/rsos.150219
Claes, J.M., Delroisse, J., Grace, M.A., Doosey, M.H., Duchatelet, L., Mallefet, J. (2020). Histological evidence for secretory bioluminescence from the pectoral pockets of the American pocket shark (Mollisquama mississippiensis). Sci. Rep. 10, 18762. https://doi.org/10.1038/s41598-020-75656-8
Clarke, G.L., Conover, R.J., David, C.N., Nicol, J.A.C. (1962). Comparative studies of luminescence in copepods and other pelagic marine animals. J. Mar. Biol. Ass. U.K. 42(3), 541-564. https://doi.org/10.1017/S0025315400054254
Clarke, W.D. (1963). Function of bioluminescence in mesopelagic organisms. Nature 198(4887), 1244-1246. https://doi.org/10.1038/1981244a0
Clarke, T.A. (1974). Some aspects of the ecology of stomiatoid fishes in the Pacific Ocean near Hawaii. Fish. Bull. 72(2), 337-351.
Cohen, D.M. (1964). Bioluminescence in the Gulf of Mexico Anacanthine fish Steindachneria argentea. Copeia 1964(2), 406-409. https://doi.org/10.2307/1441034
Cohen, A.C., Morin, J.G. (1993). The cypridinid copulatory limb and a new genus Kornickeria (Ostracoda: Myodocopida) with four new species of bioluminescent ostracods from the Caribbean. Zool. J. Linnean Soc. 108, 23-84. https://doi.org/10.1111/j.1096-3642.1993.tb02559b.x
Colepicolo, P., Roenneberg, T., Morse, D., Taylor, W. R., & Hastings, W. (1993). Circadian regulation of bioluminescence in the dinoflagellate Pyrocystis lunula. J. Phycol. 29(2), 173-179.
Copeland, D.E. (1991). Fine structure of photophores in Gonostoma elongatum: Detail of a dual gland complex. Biol. Bull. 181, 144-157. https://doi.org/10.2307/1542497
Copilas-Ciocianu, D., Pop, F.M. (2020). An account of bacterial-induced luminescence in the Ponto-Caspian amphipod Pontogammarus maeoticus (Sowinskyi, 1894), with an overview of amphipod bioluminescence. North-western J. Zool. 16(2), 238-240.
Cormier, M.J., Crane, J.M. jr., Nakano, Y. (1967). Evidence for the identity of the luminescent systems of Porichthys porosissimus (fish) and Cypridina hilgendorfii (crustacean). Biochem. Biophys. Res. Comm. 29(5), 747-752. https://doi.org/10.1016/0006-291X(67)90281-1
Cormier, M.J., Hori, K., Anderson, J.M. (1974). Bioluminescence in coelenterates. Biochimica et Biophysica Acta 346, 137-164. https://doi.org/10.1016/0304-4173(74)90007-X
Cram, D.L., Schülein, F.H. (1974). Observations on surface-shoaling Cape hake off South West Africa. ICES J. Mar. Sci. 35(3), 272-275. https://doi.org/10.1093/icesjms/35.3.272
Cusick, K.D., Widder, E.A. (2014). Intensity differences in bioluminescent dinoflagellates impact foraging efficiency in a nocturnal predator. Bull. Mar. Sci. 90(3), 797-811. http://dx.doi.org/10.5343/bms.2013.1059
Cussatlegras, A.S., Le Gal, P. (2005). Dinoflagellate bioluminescence in response to mechanical stimuli in water flows. Nonlin. Processes Geophys. 12, 337–343, https://doi.org/10.5194/npg-12-337-2005
Cutress, C.E., Pequegnat, W.E. (1960). Three new species of Zoantharia from California. Pac. Sci. 14, 89-100.
D'Elbee, J., Hemery, G. (1998). Diet and foraging behaviour of the British Storm Petrel Hydrobates pelagicus in the Bay of Biscay during summer. Ardea 86(1), 1-10.
Dales, R.P. (1971). Bioluminescence in pelagic polychaetes. J. Fish. Res. Bd Canada 28, 1487-1489. https://doi.org/10.1139/f71-228
Davenport, D., Nicol, J.A.C. (1955). Luminescence in Hydromedusae. Proc. R. Soc. Lond. B 144, 399-411. https://doi.org/10.1098/rspb.1955.0066
David, C.N., Conover, R.J. (1961). Preliminary investigation on the physiology and ecology of luminescence in the copepod, Metridia lucens. Biol. Bull. 121(1), 92-107. https://doi.org/10.2307/1539462
Davis, M.P., Holcroft, N.I., Wiley, E.O., Sparks, J.S., Smith, W.L. (2014) Species-specific bioluminescence facilitates speciation in the deep sea. Mar. Biol. 161, 1139–1148. https://doi.org/10.1007/s00227-014-2406-x
Davis, A.L., Sutton, T.T., Kier, W.M., Johnsen, S. (2020). Evidence that eye-facing photophores serve as a reference for counterillumination in an order of deep-sea fishes. Proc. R. Soc. B 287, 20192918. http://dx.doi.org/10.1098/rspb.2019.2918
De Bremaeker, N., Mallefet, J., Baguet, F. (1996). Luminescence control in the brittlestar Amphipholis squamata: effect of cholinergic drugs. Comp. Biochem. Physiol. C 115(1), 75-82. https://doi.org/10.1016/S0742-8413(96)00059-X
De Bremaeker, N., Baguet, F., Thorndyke, M.C., Mallefet, J. (1999). Modulatory effects of some amino acids and neuropeptides on luminescence in the brittlestar Amphipholis squamata. J. Exp. Biol. 202(13), 1785-1791. https://doi.org/10.1242/jeb.202.13.1785
De Bremaeker, N., Dewael, Y., Baguet, F., Mallefet, J. (2000). Involvement of cyclic nucleotides and IP3 in the regulation of luminescence in the brittlestar Amphipholis squamata (Echinodermata). Luminescence: The journal of biological and chemical luminescence 15(3), 159-163. https://doi.org/10.1002/1522-7243(200005/06)15:3<159::AID-BIO581>3.0.CO;2-P
de Busserolles, F., Fitzpatrick, J.L., Paxton, J.R., Marshall, N.J., Collin, S.P. (2013). Eye-size variability in deep-sea lanternfishes (Myctophidae): An ecological and phylogenetic study. PLoS ONE 8(3), e58519. https://doi.org/10.1371/journal.pone.0058519
de Figueiredo Petean, F., de Carvalho, M.R. (2018). Comparative morphology and systematics of the cookiecutter sharks, genus Isistius Gill (1864) (Chondrichthyes: Squaliformes: Dalatiidae). PLoS ONE 13, e0201913. https://doi.org/10.1371/journal.pone.0201913
Deheyn, D.D., Alva, V., Jangoux, M. (1996). Fine structure of the photogenous areas in the bioluminescent ophiuroid Amphipholis squamata (Echinodermata, Ophiuridea). Zoomorphology 116, 195-204. https://doi.org/10.1007/BF02527159
Deheyn, D.D., Mallefet, J., Jangoux, M. (1998). Bioluminescence in Amphipholis squamata: An anti-predator aposematic deterrent function? In: Mooi & Telford (eds), Echinoderms: San Francisco. Balkema, Rotterdam, The Netherlands, pp. 351
Deheyn, D.D., Mallefet, J., Jangoux, M. (1999). Variation in bioluminescence with ambient illumination and diel cycle in a cosmopolitan ophiuroid (Echinodermata). Cah. Biol. Mar. 40, 57-63.
Deheyn, D.D, Mallefet, J., Jangoux, M. (2000a). Cytological changes during bioluminescence production in dissociated photocytes from the ophiuroid Amphipholis squamata (Echinodermata). Cell Tiss. Res. 299, 115-128. https://doi.org/10.1007/s004419900144
Deheyn, D.D., Mallefet, J., Jangoux, M. (2000b). Expression of bioluminescence in Amphipholis squamata (Ophiuroidea: Echinodermata) in presence of various organisms: a laboratory study. J. Mar. Biol. Ass. U.K. 80, 179-180. https://doi.org/10.1017/S0025315499001733
Deheyn, D.D., Mallefet, J., Jangoux, M. (2000c). Evidence of seasonal variation in bioluminescence of Amphipholis squamata (Ophiuroidea, Echinodermata): Effects of environmental factors. J. Exp. Mar. Biol. Ecol. 245(2), 245-264. https://doi.org/10.1016/S0022-0981(99)00166-5
Deheyn, D.D., Latz, M.I. (2009). Internal and secreted bioluminescence of the marine polychaete Odontosyllis phosphorea (Syllidae). Invertebrate Biol. 128(1), 31-45. https://doi.org/10.1111/j.1744-7410.2008.00149.x
Deheyn, D.D., Wilson, N.G. (2011). Bioluminescent signals spatially amplified by wavelenght-specific diffusion through the shell of a marine snail. Proc. R. Soc. Lond. B. 278, 2112-2121. https://doi.org/10.1098/rspb.2010.2203
Deheyn, D.D., Enzor, L.A., Dubowitz, A., Urbach, J.S., Blair, D. (2013). Optical and physicochemical characterization of the luminous mucous secreted by the marine worm Chaetopterus sp. Physiol. Biochem. Zool. 86(6), 702-715. https://doi.org/10.1086/673869
DeLeo, D.M., Bracken-Grissom, H.D. (2020). Illuminating the impact of diel vertical migration on visual gene expression in deep-sea shrimp. Mol. Ecol. 29(18), 3494-3510. https://doi.org/10.1111/mec.15570
Delroisse, J., Ullrich-Lüter, E., Blaue, S., Eeckhaut, I., Flammang, P., Mallefet, J. (2017). Fine structure of the luminous spines and luciferase detection in the brittle star Amphiura filiformis. Zoologischer Anzeiger 269, 1-12. https://doi.org/10.1016/j.jcz.2017.05.001
Delroisse, J., Duchatelet, L., Flammang, P., Mallefet, J. (2021a). Leaving the dark side? Insights into the evolution of luciferases. Front. Mar. Sci. 8, 673620. https://doi.org/10.3389/fmars.2021.673620
Delroisse, J., Duchatelet, L., Flammang, P., Mallefet, J. (2021b). Photophore distribution and enzymatic diversity within the photogenic integument of the cookie-cutter shark Isistius brasiliensis (Chondrichthyes: Dalatiidae). Front. Mar. Sci. 8, 627045. https://doi.org/10.3389/fmars.2021.627045
Deng, L., Vysotski, E.S., Markova, S.V., Liu, Z.-J., Lee, J., Rose, J., Wang, B.-C. (2009). All three Ca2+-binding loops of photoproteins bind calcium ions: the crystal structures of calcium-loaded apo-aequorin and apo-obelin. Protein Sci. 14(3), 663-675. https://doi.org/10.1110/ps.041142905
Denton, E.J., Gilpin-Brown, J.B., Wright, P.G. (1972). The angular distribution of the light produced by some mesopelagic fish in relation to their camouflage. Proc. R. Soc. Lond. B 182, 145-158. https://doi.org/10.1098/rspb.1972.0071
Denton, E.J., Herring, P.J., Widder, E.A., Latz, M.F., Case, J.F. (1985). The roles of filters in the photophores of oceanic animals and their relation to vision in the oceanic environment. Proc. R. Soc. Lond. B 225(1238), 63-97. https://doi.org/10.1098/rspb.1985.0051
Dewael, Y., Mallefet, J. (2001). Involvement of calcium in the luminescence control of three Ophiuroid species (Echinodermata): a comparative study. In Proceedings of the 11th International Symposium on Bioluminescence And Chemiluminescence (pp. 39-42).
Dewael, Y., Mallefet, J. (2002a). Calcium involvement in the luminescence control of three ophiuroid species (Echinodermata). Comp. Biochem. Physiol. C 131(2), 153-160. https://doi.org/10.1016/S1532-0456(01)00288-5
Dewael, Y., Mallefet, J. (2002b). Luminescence in ophiuroids (Echinodermata) does not share a common nervous control in all species. J. Exp. Biol. 205(6), 799-806. https://doi.org/10.1242/jeb.205.6.799
Dolganov, V.N., Balanov, A.A. (2018). Etmopterus parini sp. n. (Squaliformes: Etmopteridae), a new shark species from the northwestern Pacific Ocean. Biol. Morya 44, 427–430.
Dolganov, V.N. (2019). On the little-known sharks Etmopterus villosus (Etmopteridae) and Scymnodalatias sherwoodi (Somniosidae) from the Pacific Ocean. J. Ichthyol. 2019, 59, 275–279. https://doi.org/10.1134/S003294521902005X
Douglas, R.H., Mullineaux, C.W., Partridge, J.C. (2000). Long-wave sensitivity in deep-sea stomiid dragonfish with far-red bioluminescence: evidence for a dietary origin of the chlorophyll-derived retinal photosensitizer of Malacosteus niger. Phil. Trans. R. Soc. Lond. B 355, 1269-1272. https://doi.org/10.1098/rstb.2000.0681
Doyle, J.D., Kay, R.H. (1967). Some studies on the bioluminescence of the euphausiids, Meganyctiphanes norvegica and Thysanoessa raschii. J. Mar. Biol. Ass. U.K. 47, 555-563. https://doi.org/10.1017/S0025315400035189
Duchatelet, L., Claes, J.M., Mallefet, J. (2019a). Embryonic expression of encephalopsin supports bioluminescence perception in lanternshark photophores. Mar. Biol. 166, 21. https://doi.org/10.1007/s00227-019-3473-9
Duchatelet, L., Hermans, C., Duhamel, G., Cherel, Y., Guinet, C., Mallefet, J. (2019b). Coelenterazine detection in five myctophid species from the Kerguelen Plateau. In: Welsford, D., Dell, J., Duhamel, G. (Eds), The Kerguelen Plateau: Marine ecosystem and fisheries. Proceedings of the Second Symposium. Australian Antarctic Division, Kingston, Tasmania, Australia, pp. 31-41.
Duchatelet, L., Pinte, N., Tomita, T., Sato, K., Mallefet, J. (2019c). Etmopteridae bioluminescence: Dorsal pattern specificity and aposematic use. Zool. Lett. 5, 9. https://doi.org/10.1186/s40851-019-0126-2
Duchatelet, L., Delroisse, J., Pinte, N., Sato, K., Ho, H.-C., Mallefet, J. (2020a). Adrenocorticotropic hormone and cyclic adenosine monophosphate are involved in the control of shark bioluminescence. Photochem. Photobiol. 96(1), 37-45. https://doi.org/10.1111/php.13154
Duchatelet, L., Sugihara, T., Delroisse, J., Koyanagi, M., Rezsohazy, R., Terakita, A., Mallefet, J. (2020b). From extraocular photoreception to pigment movement regulation: A new control mechanism of the lanternshark luminescence. Sci. Rep. 10, 10195. https://doi.org/10.1038/s41598-020-67287-w
Duchatelet, L., Claes, J.M., Delroisse, J., Flammang, P., Mallefet, J. (2021a).Glow on sharks: State of the art on bioluminescence research. Oceans 2(4), 822-842. https://doi.org/10.3390/oceans2040047
Duchatelet, L., Marion, R., Mallefet, J. (2021b). A third luminous shark family: Confirmation of luminescence ability for Zameus squamulosus (Squaliformes; Somnisidae). Photochem. Photobiol. 97(4), 739-744. https://doi.org/10.1111/php.13393
Duchatelet, L., Ho, H.-C., Mallefet, J. (2022). Photophore morphogenesis and extraocular encephalopsin expression during the embryogenesis of smalleye pygmy shark (Squaliolus aliae). Diversity 14(12), 1100. https://doi.org/10.3390/d14121100
Duchatelet, L., Coubris C., Pels, C., Dupont, S.T., Mallefet, J. (2023a). Catecholamine involvement in the bioluminescence control of two species of anthozoans. Life 13(9), 1798. https://doi.org/10.3390/life13091798
Duchatelet, L., Nuyt, C., Puozzo, N., Mallefet, J., Delroisse, J. (2023b). Evolutionary conservation of photophore ultrastructure in sharks: The case of a dalatiid squalomorph. Fishes 8(2), 87. https://doi.org/10.3390/fishes8020087
Dunlap, J.C., Hastings, J.W., Shimomura, O. (1980). Crossreactivity between the light-emitting systems of distantly related organisms: novel type of light-emitting compound. Proc. Natl. Acad. Sci. U.S.A. 77(3), 1394-1397. https://doi.org/10.1073/pnas.77.3.1394
Dunlap, J.C., Hastings, J.W. (1981). Biochemistry of dinoflagellate bioluminescence: the purification and characterization of dinoflagellate luciferin from Pyrocystis lunula. Biochemistry 20(4), 983-989. https://doi.org/10.1021/bi00507a052
Dunlap, J.C., Hastings, J.W., Shimomura, O. (1981). Dinoflagellate luciferin is structurally related to chlorophyll. FEBS Lett. 135(2), 273-276. https://doi.org/10.1016/0014-5793(81)80799-5
Dunlap, K., Brehm, P. (1988). Control of light emitting photoprotein by calcium channels in a hydrozoan coelenterate. In: Grinnel, A.D., Armstrong, D., Jackson, M.B. (Eds), Calcium and ion channel modulation. Springer, Boston, MA, U.S.A., pp. 89-101. https://doi.org/10.1007/978-1-4613-0975-8_8
Dunlap, P.V., Ast, J.C. (2005). Genomic and phylogenetic characterization of luminous bacteria symbiotic with the deep-sea fish Chlorophthalmus albatrossis (Aulopiformes: Chlorophthalmidae). Appl. Environ. Microbiol. 71(2), 930-939. https://doi.org/10.1128/AEM.71.2.930-939.2005
Dunlap, P.V., Ast, J.C., Kimura, S., Fukui, A., Yoshino, T., Endo, H. (2007). Phylogenetic analysis of host-symbiont specificity and codivergence in bioluminescent symbioses. Cladistics 23(5), 507-532. https://doi.org/10.1111/j.1096-0031.2007.00157.x
Dunlap, P.V., Davis, K.M., Tomiyama, S., Fujino, M., Fukui, A. (2008). Developmental and microbiological analysis of the inception of bioluminescent symbiosis in the marine fish Nuchequula nuchalis (Perciformes: Leiognathidae). Applied and environmental microbiology 74(24), 7471-7481. https://doi.org/10.1128/AEM.01619-08
Dunlap, P.V., Takami, M., Wakatsuki, S., Hendry, T.A., Sezaki, K., Fukui, A. (2014). Inception of bioluminescent symbiosis in early developmental stages of the deep-sea fish, Coelorinchus kishinouyei (Gadiformes: Macrouridae). Ichthyol. Res. 61, 59-67. https://doi.org/10.1007/s10228-013-0374-7
Dunstan, S.L., Sala-Newby, G.B., Fajardo, A.B., Taylor, K.M., Campbell, A.K. (2000). Cloning and expression of the bioluminescent photoprotein pholasin from the bivalve mollusc Pholas dactylus. J. Biol. Chem. 275(13), 9403-9409. https://doi.org/10.1074/jbc.275.13.9403
Dure, L.S., Cormier, M.J. (1963). Studies on the bioluminescence of Balanoglossus biminiensis extracts: II. Evidence for the peroxidase nature of Balanoglossid luciferase. J. Biol. Chem. 238(2), 790-793. https://doi.org/10.1016/S0021-9258(18)81336-9
Ebert, D.A., Straube, N., Leslie, R.W., Weigmann, S. (2016). Etmopterus alphus n. sp.: A new lanternshark (Squaliformes: Etmopteridae) from the south-western Indian Ocean. Afr. J. Mar. Sci. 38, 329–340. https://doi.org/10.2989/1814232X.2016.1198275
Ebert, D.A., Papastamatiou, Y.P., Kajiura, S.M., Wetherbee, B.M. (2017). Etmopterus lailae sp. nov., a new lanternshark (Squaliformes: Etmopteridae) from the Northwestern Hawaiian Islands. Zootaxa 4237, 371–382. https://doi.org/10.11646/zootaxa.4237.2.10
Ebert, D.A., Van Hees, K.E. (2018). Etmopterus marshae sp. Nov, a new lanternshark (Squaliformes: Etmopteridae) from the Philippine Islands, with a revised key to the Etmopterus lucifer clade. Zootaxa 4508, 197–210. https://doi.org/10.11646/zootaxa.4508.2.3
Ebert, D.A., Leslie, R.W., Weigmann, S. (2021). Etmopterus brosei sp. nov.: A new lanternshark (Squaliformes: Etmopteridae) from the southeastern Atlantic and southwestern Indian oceans, with a revised key to the Etmopterus lucifer clade. Mar. Biodiv. 51, 53. https://doi.org/10.1007/s12526-021-01173-0
Eckert. R. (1966). Excitation and luminescence in Noctiluca miliaris. In: Johnson, F.H., Haneda. Y. (Eds), Bioluminescence in Progress. Princeton University Press, Princeton, NJ, U.S.A., pp. 269-300
Edwards, A.S., Herring, P.J. (1977). Observations on the comparative morphology and operation of the photogenic tissues of myctophid fishes. Mar. Biol. 41, 59-70. https://doi.org/10.1007/BF00390582
Ellis, E.A., Goodheart, J.A., Hensley, N.M., González, V.L., Reda, N.J., Rivers, T.J., Morin, J.G., Torres, E., Gerrish, G.A., Oakley, T.H. (2023). Sexual signals persist over deep time: Ancient co-option of bioluminescence for courtship displays in cypridinid ostracods. Syst. Biol. 72(2), 264-274. https://doi.org/10.1093/sysbio/syac057
Esaias, W.E., Curl Jr, H.C. (1972). effect of dinoflagellate bioluminescence on copepod ingestion rates. Limnol. Oceanogr. 17(6), 901-906. https://doi.org/10.4319/lo.1972.17.6.0901
Etnoyer, P.J. (2008). A new species of Isidella bamboo coral (Octocorallia: Alcyonacea: Isididae) from the northeast Pacific seamounts. Proc. Biol. Soc. Washington 121(4), 541-553.
Fagan, T.F., Ohmiya, Y., Blinks, J.R., Inouye, S., Tsuji, F.I. (1993). Cloning, expression and sequence analysis of cDNA for the Ca2+-binding photoprotein, mitrocomin. FEBS lett. 333(3), 301-305. https://doi.org/10.1016/0014-5793(93)80675-K
Fajardo, C., De Donato, M., Rodulfo, H., Martinez-Rodriguez, G., Costas, B., Mancera, J.M., Fernandez-Acero, F.J. (2020). New perspectives related to the bioluminescent system in dinoflagellates: Pyrocystis lunula, a case study. Int. J. Mol. Sci. 21(5), 1784. https://doi.org/10.3390/ijms21051784
Fernández-Álvarez, F.Á., Braid, H.E., Nigmatullin, C.M., Bolstad, K.S., Haimovici, M., Sánchez, P., Sajikumar, K.K., Ragesh, N., Villanueva, R. (2020). Global biodiversity of the genus Ommastrephes (Ommastrephidae: Cephalopoda): an allopatric cryptic species complex. Zool. J. Lin. Soc. 190(2), 460-482. https://doi.org/10.1093/zoolinnean/zlaa014
Fishelson, L., Gon, O., Goren, M., Ben-David-Zaslow, R. (2005). The oral cavity and bioluminescent organs of the cardinal fish species Siphamia permutata and S. cephalotes (Perciformes, Apogonidae). Mar. Biol. 147, 603-609. https://doi.org/10.1007/s00227-005-1613-x
Fischer, A., Fischer, U. (1995). On the life-style and life-cycle of the luminescent polychaete Odontosyllis enopla (Annelida: Polychaeta). Invertebrate Biol. 114(3), 236-247. https://doi.org/10.2307/3226878
Fleisher, K.J., Case, J.F. (1995). Cephalopod predation facilitated by dinoflagellate luminescence. Biol. Bull. 189, 263-271. https://doi.org/10.2307/1542143
Flood, P.R. (2005). Toward a photographic atlas on special taxonomic characters of oikopleurid Appendicularia (Tunicata). Response of marine ecosystems to global change: ecological impact of appendicularians. Paris: Contemporary Publishing International, 59-85.
Fourrage, C., Swann, K., Gonzalez Garcia, J.R., Campbell, A.K., Houliston, E. (2014). An endogenous green fluorescent protein-photoprotein pair in Clytia hemisphaerica eggs shows co-targeting to mitochondria and efficient bioluminescence energy transfer. Open Biol. 4(4), 130206. https://doi.org/10.1098/rsob.130206
Francis, W.R., Shaner, N.C., Christrianson, L.M., Powers, M.L., Haddock, S.H.D. (2015). Occurrence of isopenicillin-N-synthase homologs in bioluminescent ctenophores and implications for coelenterazine biosynthesis. PLoS ONE 10(6), e0128742. https://doi.org/10.1371/journal.pone.0128742
Francis, W.R., Christianson, L.M., Powers, M.L., Schnitzler, C.E., Haddock, S.H.D. (2016a). Non-excitable fluorescent protein orthologs found in ctenophores. BMC Evol. Biol. 16, 167. https://doi.org/10.1186/s12862-016-0738-5
Francis, W.R., Powers, M.L., Haddock, S.H.D. (2016b). Bioluminescence spectra from three deep-sea polychaete worms. Mar. Biol. 163, 255. https://doi.org/10.1007/s00227-016-3028-2
Francis, W.R., Christianson, L.M., Haddock, S.H.D. (2017). Symplectin evolved from multiple diplications in bioluminescent squid. PeerJ 5, e3633. https://doi.org/10.7717/peerj.3633
Frank, T.M., Widder, E.A., Latz, M.I., Case, J.F. (1984). Dietary maintenance of bioluminescence in a deep-sea mysid. J. Exp. Biol. 109(1), 385-389. https://doi.org/10.1242/jeb.109.1.385
Frank, T.M., Sickles, J., DeLeo, D., Blackwelder, P., Bracken-Grissom, H. (2023). Putative photosensitivity in internal light organs (organs of Pesta) of deep-sea sergestid shrimps. Sci. Rep. 13(1), 16113. https://doi.org/10.1038/s41598-023-43327-z
Fraser, T.H., Prokofiev, A.M. (2016). A new genus and species of cardinalfish (Percomorpha, Apogonidae, Sphaeramiini) from the coastal waters of Vietnam: luminescent or not. Zootaxa 4144(2), 227-242. https://doi.org/10.11646/zootaxa.4144.2.5
Freed, L.L., Easson, C., Baker, L.J., Fenolio, D., Sutton, T.T., Khan, Y., Blackwelder, P., Hendry, T.A., Lopez, J.V. (2019). Characterization of the microbiome and bioluminescent symbionts across life stages of Ceratioid anglerfishes of the Gulf of Mexico. FEMS Microbiol. Ecol. 95(10), fiz146. https://doi.org/10.1093/femsec/fiz146
Fricke, R., Koch, I. (1990). A new species of the lantern shark genus Etmopterus from Southern Africa (Elasmobranchii: Squalidae)/With 4 Figures and 1 Table. Stuttgarter Beiträge zur Naturkunde, Stuttgart, Germany, 1990.
Fujii, T., Ahn, J.-Y., Kuse, M., Mori, H., Matsuda, T., Isobe, M. (2002). A novel photoprotein from oceanic squid (Symplectoteuthis oualaniensis) with sequence similarity to mammalian carbon-nitrogen hydrolase domains. Biochem. Biophys. Res. Commun. 293(2), 874-879. https://doi.org/10.1016/S0006-291X(02)00296-6
Fukasawa, S., Dunlap, P. V. (1986). Identification of luminous bacteria isolated from the light organ of the squid, Doryteuthis kensaki. Agric. Biol. Chem. 50(6), 1645-1646. https://doi.org/10.1271/bbb1961.50.1645
Fukasawa, S., Suda, T., & Kubota, S. (1988). Identification of luminous bacteria isolated from the light organ of the fish, Acropoma japonicum. Agric. Biol. Chem. 52(1), 285-286. https://doi.org/10.1271/bbb1961.52.285
Galeazzo, G.A., Mirza, J.D., Dorr, F.A., Pinto, E., Stevani, C.V., Lohrmann, K.B., Oliveira, A.G. (2019). Characterizing the bioluminescence of the Humboldt squid, Dosidicus gigas (d’Orbigny, 1835): One of the largest luminescent animals in the world. Photochem. Photobiol. 95(5), 1179-1185. https://doi.org/10.1111/php.13106
Galt, C.P., Sykes, P.F. (1983). Sites of bioluminescence in the appendicularians Oikopleura dioica and O. labradoriensis (Urochordata: Larvacea). Mar. Biol. 77, 155-159. https://doi.org/10.1007/BF00396313
Galt, C.P., Grober, M.S., Sykes, P.F. (1985). Taxonomic correlates of bioluminescence among appendicularians (Urochordata: Larvacea). Biol. Bull. 168, 125-134. https://doi.org/10.2307/1541178
Garrick, J.A.F., Springer, S. (1964). Isistius plutodus, a new Squaloid shark from the Gulf of Mexico. Copeia 1964, 678–682. https://doi.org/10.2307/1441443
Gaston, G.R., Hall, J. (2000). Lunar periodicity and bioluminescence of swarming Odontosyllis luminosa (Polychaete: Syllidae) in Belize. Gulf Caribb. Res. 12, 47-51. https://doi.org/10.18785/gcr.1201.07
Germain, G., Anctil, M. (1988). Luminescent activity and ultrastructural characterization of photocytes dissociated from the coelenterate Renilla köllikeri. Tissue and Cell 20(5), 701-720. https://doi.org/10.1016/0040-8166(88)90017-1
Gerrish, G.A., Morin, J.G. (2008). Life cycle of a bioluminescent marine ostracode, Vargula annecohenae (Myodocopida: Cypridinidae). J. Crust. Biol. 28(4), 669-674. https://doi.org/10.1651/07-2934.1
Gerrish, G.A., Morin, J.G. (2016). Living in sympatry via differentiation in time, space and display characters of courtship behaviors of bioluminescent marine ostracods. Mar. Biol. 163, 190. https://doi.org/10.1007/s00227-016-2960-5
Ghedotti, M.J., Barton, R.W., Simons, A.M., Davis, M.P. (2015). The first report of luminescent liver tissue in fishes: Evolution and structure of bioluminescent organs in the deep-sea naked barracudinas (Aulopiformes: Lestidiidae). J. Morphol. 276(3), 310-318. https://doi.org/10.1002/jmor.20341
Ghedotti, M.J., Gruber, J.N., Barton, R.W., Davis, M.P., Smith, W.L. (2018). Morphology and evolution of bioluminescent organs in the glowbellies (Percomorpha: Acropomatidae) with comments on the taxonomy and phylogeny of Acropomatiformes. J. Morphol. 279(11), 1640-1653. https://doi.org/10.1002/jmor.20894
Ghedotti, M.J., DeKay, H.M., Maile, A.J., Smith, W.L., Davis, M.P. (2021). Anatomy and evolution of bioluminescent organs in the slimeheads (Teleostei: Trachichthyidae). J. Morphol. 282(6), 820-832. https://doi.org/10.1002/jmor.21349
Gibbs, R.H.Jr., Clarke, T.A., Gomon, J.R. (1983). Taxonomy and distribution of the stomioid fish genus Eustomias (Melanostomiidae), I: Subgenus Nominostomias. Smithsonian Institution Press, Washington. 27, 380.
Gimenez, G., Metcalf, P., Paterson, N.G., Sharpe, M.L. (2016). Mass spectrometry analysis and transcriptome sequencing reveal glowing squid crystal proteins are in the same superfamily as firefly luciferase. Sci. Rep. 6, 27638. https://doi.org/10.1038/srep27638
Girsch, S., Herring, P., McCapra, F. (1976). Structure and preliminary biochemical characterization of the bioluminescent system of Ommastrephes pteropus (Steenstrup) (Mollusca: Cephalopoda). J. Mar. Biol. Ass. U.K. 56(3), 707-722. https://doi.org/10.1017/S0025315400020749
Gomon, J.R., Gibbs, R.H.Jr. (1985). Taxonomy and distribution of the stomioid fish genus Eustomias (Melanostomiidae), II: Biradiostomias, new subgenus. Smithsonian Institution Press, Washington. 21, 409.
Goodheart, J.A., Wägele, H. (2020). Phylogenomic analysis and morphological data suggest left-right swimming behavior evolved prior to the origin of the pelagic Phylliroidae (Gastropoda: Nudibranchia). Org. Divers. Evol. 20, 657-667. https://doi.org/10.1007/s13127-020-00458-9
Gotto, R.V. (1963). Luminescent ophiuroids and associated copepods. The Irish Naturalists' Journal 14(7), 137-139.
Gould, A.L., Fritts-Penniman, A., Gaisiner, A. (2021). Museum genomics illuminate the high specificity of a bioluminescent symbiosis for a genus of reef fish. Front. Ecol. Evol. 9, 630207. https://doi.org/10.3389/fevo.2021.630207
Gouveneaux, A., Mallefet, J. (2012). First description of neural control mechanisms in bioluminescence of Tomopteris helgolandica (Annelida, Polychaeta). Luminescence 27(2): 118-119
Gouveneaux, A., Mallefet, J. (2013). Physiological control of bioluminescence in a deep-sea planktonic worm, Tomopteris helgolandica. J. Exp. Biol. 216(22), 4285-4289. https://doi.org/10.1242/jeb.090852
Gouveneaux, A., Flood, P.R., Erichsen, E.S., Olsson, C., Lindström, J., Mallefet, J. (2017a). Morphology and fluorescence of the parapodial light glands in Tomopteris helgolandica and allies (Phyllodocida: Tomopteridae). Zoologischer Anzeiger 268, 112-125. https://doi.org/10.1016/j.jcz.2016.08.002
Gouveneaux, A., Flood, P.R., Mallefet, J. (2017b). Unexpected diversity of bioluminescence in planktonic worms. Luminescence 32(3), 394-400. https://doi.org/10.1002/bio.3192
Gouveneaux, A., Gielen, M.-C., Mallefet, J. (2018). Behavioural responses of the yellow emitting annelid Tomopteris helgolandica to photic stimuli. Luminescence 33(3), 511-520. https://doi.org/10.1002/bio.3440
Guerrero-Ferreira, R.C., Nishiguchi, M.K. (2007). Biodiversity among luminescent symbionts from squid of the genera Uroteuthis, Loliolus and Euprymna (Mollusca: Cephalopoda). Cladistics 23(5), 497-506. https://doi.org/10.1111/j.1096-0031.2007.00155.x
Guerrero-Ferreira, R.C., Nishiguchi, M.K. (2009). Ultrastructure of light organs of loliginid squids and their bacterial symbionts: A novel model system for the study of marine symbioses. Vie et Milieu (Paris, France: 1980) 59(3-4), 307.
Guerrero-Kommritz, J., Rodriguez-Bermudez, A. (2017). Sepiolids (Mollusca: Cephalopoda) from the southern Caribbean, Colombian coast, and a redescription of Nectoteuthis pourtalesii Verrill, 1883. Mar. Biodiv. 47, 203–224. https://doi.org/10.1007/s12526-016-0462-9
Guille, A., Laboute, P., & Menou, J. L. (1986). Guide des étoiles de mer, oursins et autres échinodermes du lagon de Nouvelle-Calédonie (Vol. 25). IRD Editions.
Greene, C.W., Greene, H.H. (1924). Phosphorescence of Porichthys notatus, the California singing fish. American Journal of Physiology – Legacy content 70(3), 500-506.
Grinnell, A.D., Marins, P.M., Awbrey, F.T., Hamner, W.M., Hamner, P.P. (1988). Eye/photophore coordination and light-following in krill, Euphausia superba. J. Exp. Biol. 134, 61-77. https://doi.org/10.1242/jeb.134.1.61
Grober, M.S. (1988a). Brittle-star bioluminescence functions as an aposematic signal to deter crustacean predators. Anim. behav. 36, 493-501. https://doi.org/10.1016/S0003-3472(88)80020-4
Grober, M.S. (1988b). Responses of tropical reef fauna to brittle-star luminescence (Echinodermata: Ophiuroidea). J. Exp. Mar. Biol. Ecol. 115(2), 157-168. https://doi.org/10.1016/0022-0981(88)90100-1
Gruber, D.F., Phillips, B., O'Brien, R., Boominathan, V., Veeraraghavan, A., Vasan, G., O'Brien, P., Pieribone, V.A., Sparks, J.S. (2019). Bioluminescent flashes drive nighttime schooling behavior and synchronized swimming dynamics in flashlight fish. PLoS ONE 14(8), e0219852. https://doi.org/10.1371/journal.pone.0219852
Gurskaya, N.G., Fradkov, A.F., Pounkova, N.I., Staroverov, D.B., Bulina, M.E., Yanushevich, Y.G., Labas, Y.A., Lukyanov, S., Lukyanov, K.A. (2003). A colourless green fluorescent protein homologue from the non-fluorescent hydromedusa Aequorea coerulescens and its fluorescent mutants. Biochem. J. 373, 403-408. https://doi.org/10.1042/bj20021966
Haddock, S.H.D., Case, J.F. (1995). Not all ctenophores are bioluminescent: Pleurobrachia. Biol. Bull. 189, 356-362.
Haddock, S.H.D., Case, J.F. (1999). Bioluminescence spectra of shallow and deep-sea gelatinous zooplankton: Ctenophores, medusae and siphonophores. Mar. Biol. 133, 571-582. https://doi.org/10.1007/s002270050497
Haddock, S.H.D., Rivers, T.J., Robison, B.H. (2001). Can coelenterates make coelenterazine? Dietary requirement for luciferin in cnidarian bioluminesence. Proc. Natl Acad. Sci. U.S.A. 98(20), 11148-11151. https://doi.org/10.1073/pnas.20132979
Haddock, S.H.D., Moline, M.A., Case, J.F. (2010). Bioluminescence in the sea. Ann. Rev. Mar. Sci. 2, 443-493. https://doi.org/10.1146/annurev-marine-120308-081028
Haddock, S.H.D., Dunn, C.W. (2015). Fluorescent proteins function as a prey attractant: experimental evidence from the hydromedusa Olindias formosus and other marine organisms. Biol. Open 4(9), 1094-1104. https://doi.org/10.1242/bio.012138
Hamman, J.P., Seliger, H.H. (1972). The mechanical triggering of bioluminescence in marine dinoflagellates: chemical basis. J. Cell. Physiol. 80(3), 397-408. https://doi.org/10.1002/jcp.1040800310
Haneda, Y., Johnson, F.H. (1958). The luciferin-luciferase reaction in a fish, Parapriacanthus beryciformis, of newly discovered luminescence. Proc. Natl Acad. Sci. 44(2), 127-129. https://doi.org/10.1073/pnas.44.2.127
Haneda, Y., Johnson, F.H., Shimomura, O. (1966). The origin of luciferin in the luminous ducts of Parapriacanthus ransonneti, Pempheris klunzingeri, and Apogon ellioti. In: Johnson, F.H., Haneda, Y. (Eds). Bioluminescence in Progress. Princeton University Press, Princeton, N.J., pp. 533-545.
Haneda, Y., Tsuji, F.I. (1976). The luminescent systems of pony fishes. J. Morphol. 150(2), 539-552. https://doi.org/10.1002/jmor.1976.150.2.539
Hanley, K.A., Widder, E.A. (2017). Bioluminescence in dinoflagellates: Evidence that the adaptive value of bioluminescence in dinoflagellates is concentration dependent. Photochem. Photobiol. 93(2), 519-530. https://doi.org/10.1111/php.12713
Hansen, K., Herring, P.J. (1977). Dual bioluminescent systemsin the anglerfish genus Linophryne (Pisces: Ceratoidea). J. Zool. Lond. 182, 103-124. https://doi.org/10.1111/j.1469-7998.1977.tb04144.x
Hardeland, R., Nord, P. (1984). Visualization of free‐running circadian rhythms in the dinoflagellate Pyrocystis noctiluca. Mar. Behav. Physiol. 11(3), 199-207. https://doi.org/10.1080/10236248409387045
Harper, R.D., Case, J.F. (1999). Disruptive counterillumination and its anti-predatory value in the plainfish midshipman Porichthys notatus. Mar. Biol. 134, 529-540. https://doi.org/10.1007/s002270050568
Harvey, E.N. (1917). Studies on bioluminescence: VI. Light production by a Japanese Pennatulid, Cavernularia haberi. Am. J. Physiol.-Legacy Content 42(2), 349-358.
Harvey, E.N. (1926a). Additional data on the specificity of luciferin and luciferase, together with a general survey of this reaction. Am. J. Physiol.-Legacy Content 77(3), 548-554.
Harvey, E.N. (1926b). Oxygen and luminescence, with a description of methods for removing oxygen from cells and fluids. Biol. Bull. 51(2), 89-97.
Harvey, E.N. (1931). ‘Stimulation by adrenalin of the luminescence of deep-sea fish.’ Zoológica (N.Y.), 12, 67.
Hastings, J.W., Nealson, K.H. (1977). Bacterial Bioluminescence. Ann. Rev. Microbiol. 31(1), 549–595. https://doi.org/10.1146/annurev.mi.31.100177.003001
Hastings, J.W., Morin, J.G. (1998). Photons for reporting molecular events: Green fluorescent protein and four luciferase systems. In: Chalfie, M., Kain, S.R. (Eds), Green fluorescent protein: Properties, applications and protocols. John Wiley & Sons, Hoboken, NJ, U.S.A. pp. 17-41.
Haygood, M.G. (1993). Light a organ symbioses in fishes. Crit. Rev. Microbiol. 19(4), 191-216. https://doi.org/10.3109/10408419309113529
Heger, A., King, N.J., Wigham, B.D., Jamieson, A.J., Bagley, P.M., Allan, L., Pfannkuche, O., Priede, I.G. (2007). Benthic bioluminescence in the bathyal North East Atlantic: luminescent responses of Vargula norvegica (Ostracoda: Myodocopida) to predation by the deep-water eel (Synaphobranchus kaupii). Mar. Biol. 151, 1471-1478. https://doi.org/10.1007/s00227-006-0587-7
Hellinger, J., Jägers, P., Donner, M., Sutt, F., Mark, M.D., Senen, B., Tollrian, R., Herlitze, S. (2017). The flashlight fish Anomalops katoptron uses bioluminescent light to detect prey in the dark. PLoS ONE 12(2), e0170489. https://doi.org/10.1371/journal.pone.0170489
Hellinger, J., Jägers, P., Spoida, K., Weiss, L.C., Mark, M.D., Herlitze, S. (2020). Analysis of the territorial aggressive behavior of the bioluminescent flashlight fish Photoblepharon steinitzi in the Red Sea. Front. Mar. Sci. 7, 78. https://doi.org/10.3389/fmars.2020.00078
Hendry, T.A., Dunlap, P.V. (2011). The uncultured luminous symbiont of Anomalops katoptron (Beryciformes: Anomalopidae) represents a new bacterial genus. Mol. Phylogenetics Evol. 61(3), 834-843. https://doi.org/10.1016/j.ympev.2011.08.006
Hendry, T.A., Dunlap, P.V. (2014). Phylogenetic divergence between the obligate luminous symbionts of flashlight fishes demonstrates specificity of bacteria to host genera. Environ. Microbiol. Rep. 6(4), 331-338. https://doi.org/10.1111/1758-2229.12135
Hendry, T.A., Freed, L.L., Fader, D., Fenolio, D., Sutton, T.T., Lopez, J.V. (2018). Ongoing transposon-mediated genome reduction in the luminous bacterial symbionts of deep-sea ceratioid anglerfishes. MBio 9(3), 10-1128. https://doi.org/10.1128/mbio.01033-18
Henry, J.-P., Ninio, M. (1978). Control of the Ca2+-triggered bioluminescence of Veretillum cynomorium lumisomes. Biochimica et biophysica Acta 504, 40-59. https://doi.org/10.1016/0005-2728(78)90005-1
Henry, J.P., Isambert, M.F., Michelson, A.M. (1970). Studies in bioluminescence III. The Pholas dactylus system. Biochimica et Biophysica Acta 205(3), 437-450. https://doi.org/10.1016/0005-2728(70)90109-X
Herrera, A.A. (1979). Electrophysiology of bioluminescent excitable epithelial cells in a polynoid polychaete worm. J. Comp. Physiol. 129, 67-78. https://doi.org/10.1007/BF00679913
Herring, P.J. (1972). Bioluminescence of searsid fishes. J. Mar. Biol. Ass. U.K. 52, 879-887. https://doi.org/10.1017/S0025315400040613
Herring, P.J. (1974). New observations on the bioluminescence of echinoderms. J. Zool. Lond. 172, 401-418. https://doi.org/10.1111/j.1469-7998.1974.tb04116.x
Herring, P.J. (1976). Bioluminescence in decapod crustacea. J. Mar. Assoc. U.K. 56, 1029-1047. https://doi.org/10.1017/S0025315400021056
Herring, P.J., Barnes, A.T. (1976). Light-stimulated bioluminescence of Thalassocaris crinita (Dana) (Decapoda, Carida). Crustaceana 31(1), 107-110.
Herring, P.J. (1977a). Bioluminescence in an evermannellid fish. J. Zool. 181(3), 297-307. https://doi.org/10.1111/j.1469-7998.1977.tb03244.x
Herring, P.J. (1977b). Bioluminescence of marine organisms. Nature 267, 788-793. https://doi.org/10.1038/267788a0
Herring, P.J., Locket, N.A. (1978). The luminescence and photophores of euphausiid crustaceans. J. Zool. Lond. 186, 431-462. https://doi.org/10.1111/j.1469-7998.1978.tb03932.x
Herring, P.J. (1979). Some features of the bioluminescence of the radiolarian Thalassicolla sp. Mar. Biol. 53(3), 213-216. https://doi.org/10.1007/BF00952428
Herring, P.J. (1981a). Studies on bioluminescent marine amphipods. J. Mar. Biol. Ass. U.K. 61, 161-176. https://doi.org/10.1017/S0025315400045999
Herring, P. (1981b). The comparative morphology of hepatic photophores in decapod Crustacea. J. Mar. Biol. Ass. U.K. 61(3), 723-737. https://doi.org/10.1017/S0025315400048165
Herring, P., Clarke, M., Boletzky, S., Ryan, K. (1981). The light organs of Sepiola atlantica and Spirula spirula (Mollusca: Cephalopoda): Bacterial and intrinsic systems in The order Sepioidea. J. Mar. Biol. Ass. U.K. 61(4), 901-916. https://doi.org/10.1017/S0025315400023043
Herring, P.J. (1983). The spectral characteristics of luminous marine organisms. Proc. R. Soc. Lond. B 220, 183-217. https://doi.org/10.1098/rspb.1983.0095
Herring, P.J. (1985). Bioluminescence in the crustacea. J. Crust. Biol. 5(4), 557-573. https://doi.org/10.2307/1548235
Herring, P.J., Dilly, P.N., Cope, C. (1985). The photophore morphology of Selenoteuthis scintillans Voss and other lycoteuthids (Cephalopoda: Lycoteuthidae). J. Zool. 206(4), 567-589. https://doi.org/10.1111/j.1469-7998.1985.tb03559.x
Herring, P.J., Dilly, P.N., Cope, C. (1987). The morphology of the bioluminescent tissue of the cephalopod Japetella diaphana (Octopoda: Bolitaenidae). J. Zool. 212(2), 245-254. https://doi.org/10.1111/j.1469-7998.1987.tb05987.x
Herring, P.J. (1988). Copepod luminescence. Hydrobiologia 167(1), 183-195. https://doi.org/10.1007/BF00026304
Herring, P.J. (1990a). Bioluminescent communication in the sea. In: Herring, P.J., Campbell, A.K., Whitfield, M., Maddock, L. (Eds), Light and Life in the sea. Cambridge University Press, Cambridge, NY, U.S.A., pp. 245-264.
Herring, P.J. (1990b). Bioluminescent responses of the deep-sea scyphozoan Atolla wyvillei. Mar. Biol. 106, 413-417. https://doi.org/10.1007/BF01344321
Herring, P.J. (1991). Observations on bioluminescence in some deep-water anthozoans. In: Williams, R.B., Cornelius, P.F.S., Hughes, R.G., Robson, E.A. (Eds). Coenlenterate Biology: Recent Research on Cnidaria and Ctenophora. Developments in Hydrobiology, Vol. 66. Springer, Dordrecht, The Netherlands, pp. 573-579. https://doi.org/10.1007/978-94-011-3240-4_80
Herring, P.J. (1992). Bioluminescence of the oceanic apogonid fishes Howella brodiei and Florenciella lugubris. J. Mar. Biol. Ass. U.K. 72(1), 139-148. https://doi.org/10.1017/S0025315400048840
Herring, P.J., Dilly, P.N., Cope, C. (1992a). Different types of photophore in the oceanic squids Octopoteuthis and Taningia (Cephalopoda: Octopoteuthidae). J. Zool. 227(3), 479-491. https://doi.org/10.1111/j.1469-7998.1992.tb04408.x
Herring, P.J., Widder, E.A., Haddock, S.H.D. (1992b). Correlation of bioluminescence emissions with ventral photophores in the mesopelagic squid Abralia veranyi (Cephalopoda: Enoploteuthidae). Mar. Biol. 112, 293-298. https://doi.org/10.1007/BF00702474
Herring, P.J., Latz, M.I., Bannister, N.J., Widder, E.A. (1993). Bioluminescence of the poecilostomatoid copepod Oncaea conifera. Mar. Ecol. Prog. Ser. 94(3), 297-309.
Herring, P.J., Munk, O. (1994). The escal light gland of the deep-sea anglerfish Haplophryne mollis (Pisces: Ceratioidei) with observations on luminescent control. J. Mar. Biol. Ass. U.K. 74, 747-763. https://doi.org/10.1017/S0025315400090020
Herring, P.J., Dilly, P.N., Cope, C. (1994). The bioluminescent organs of the deep-sea cephalopod Vampyroteuthis infernalis (Cephalopoda: Vampyromorpha). J. Zool. Lond. 233, 45-55. https://doi.org/10.1111/j.1469-7998.1994.tb05261.x
Herring, P. J. (1995). Bioluminescent echinoderms: unity of function in diversity of expression. Echinoderm research, 1995, 9-17.
Herring, P.J. (2000). Species abundance, sexual encounter and bioluminescent signalling in the deep sea. Phil. Trans. R. Soc. Lond. B 355, 1273-1276. https://doi.org/10.1098/rstb.2000.0682
Herring, P.J., Dilly, P.N., Cope, C. (2002). The photophores of the squid family Cranchiidae (Cephalopoda: Oegopsida). J. Zool. Lond. 258, 73-90. https://doi.org/10.1017/S095283690200122X
Herring, P.J., Widder, E.A. (2004). Bioluminescence of deep-sea coronate medusae (Cnidaria: Scyphozoa). Mar. Biol. 146, 39-51. https://doi.org/10.1007/s00227-004-1430-7
Herring, P.J., Cope, C. (2005). Red bioluminescence in fishes: on the suborbital photophores of Malacosteus, Pachystomias and Aristostomias. Mar. Biol. 148, 383-394. https://doi.org/10.1007/s00227-005-0085-3
Herring, P.J. (2007). Sex with the lights on? A review of bioluminescent sexual dimorphism in the sea. J. Mar. Biol. Ass. U.K. 87(4), 829-842. https://doi.org/10.1017/S0025315407056433
Hirose, E., Aoki, M., Chiba, K. (1996). Fine structures of tunic cells and distribution of bacteria in the tunic of the luminescent ascidian Clavelina miniata (Ascidiacea, Urochordata). Zool. Sci. 13(4), 519-523. https://doi.org/10.2108/zsj.13.519
Hirose, E. (2009). Ascidian tunic cells: morphology and functional diversity of free cells outside the epidermis. Invertebrate Biology 128(1), 83-96. https://doi.org/10.1111/j.1744-7410.2008.00153.x
Ho, H.C., Tsai, S.Y., Li, H.H. (2019). The barracudina genera Lestidium and Lestrolepis of Taiwan, with descriptions of two new species (Aulopiformes: Paralepididae). Zootaxa 4702(1), 114-139. https://doi.org/10.11646/zootaxa.4702.1.16
Homaei, A.A., Mymandi, A.B., Sariri, R., Kamrani, E., Stevanato, R., Etezad, S.M., Khajeh, K. (2013). Purification and characterization of a novel thermostable luciferase from Benthosema pterotum. J. Photochem. Photobiol. 125, 131-136. https://doi.org/10.1016/j.jphotobiol.2013.05.015
Homaei, A., Khajeh, K., Sariri, R., Kamrani, E. (2023). An emphatic study on the luciferin-luciferase bioluminescence system of Benthosema pterotum. Fish Physiol. Biochem. https://doi.org/10.1007/s10695-023-01264-8
Hori, K., Charbonneau, H., Hart, R.C., Cormier, M.J. (1977). Structure of native Renilla reniformis luciferin. Proc. Natl Acad. Sci. U.S.A. 74(10), 4285-4287. https://doi.org/10.1073/pnas.74.10.4285
Hoving, H.J., Zeidberg, L.D., Benfield, M.C., Bush, S.L., Robison, B.H., Vecchione, M. (2013). First in situ observations of the deep-sea squid Grimalditeuthis bonplandi reveal unique use of tentacles. Proc. R Soc. B 280(1769), 20131463. https://doi.org/10.1098/rspb.2013.1463
Huang, Y., Ryderheim, F., Kiørboe, T. (2023). Revisiting the burglar alarm hypothesis: A behavioural cascade mediated by dinoflagellate bioluminescence. Functional Ecol. https://doi.org/10.1111/1365-2435.14488
Huber, M.E., Arneson, A.C., Widder, E.A. (1989). Extremely blue luminescence in the polychaete Polycirrus perplexus (Terebellidae). Bull. Mar. Sci. 44(3), 1236-1239.
Hui, T. H., Naruse, T., Fujita, Y., & Kiat, T. S. (2014). Observations on the fauna from submarine and associated anchialine caves in Christmas Island, Indian Ocean Territory, Australia. Raffles Bulletin of Zoology.
Hulet, W.H., Musil, G. (1968). Intracellular bacteria in the light organ of the deep sea angler fish, Melanocetus murrayi. Copeia 1968(3), 506-512. https://doi.org/10.2307/1442019
Ikejima, K., Wada, M., Kita-Tsukamoto, K., Yamamoto, T., Azuma, N. (2008). Synchronized development of gonad and bioluminescent light organ in a highly sexually dimorphic leiognathid fish, Photoplagios rivulatus. Mar. Biol. 153, 1009-1014. https://doi.org/10.1007/s00227-007-0869-8
Illarionov, B.A., Bondar, V.S., Illarionova, V.A., Vysotski, E.S. (1995). Sequence of the cDNA encoding the Ca2+-activated photoprotein obelin from the hydroid polyp Obelia longissima. Gene 153(2), 273-274. https://doi.org/10.1016/0378-1119(94)00797-V
Imber, M.J. (1973). The food of grey-faced petrels (Pterodroma macroptera gouldi (Hutton)), with special reference to diurnal vertical migration of their prey. J. Animal Ecol. 42(3), 645-662. https://doi.org/10.2307/3130
Inoue, S., Sugiura, S., Kakoi, H., Hasizume, K. (1975). Squid bioluminescence II. Isolation from Watasenia scintillans and synthesis of 2-(p-hydroxybenzyl)-6-(p-hydroxyphenyl)-3,7-dihydroimidazo[1,2-a]pyrazin-3-one. Chem. Lett. 4(2), 141-144. https://doi.org/10.1246/cl.1975.141
Inoue, S., Kakoi, H., Goto, T. (1976a). Squid bioluminescence III. Isolation and structure of Watasenia luciferin. Tetrahedron Lett. 17(34), 2971-2974. https://doi.org/10.1016/S0040-4039(01)85503-9
Inoue, S., Kakoi, H., Goto, T. (1976b). Oplophorus luciferin, bioluminescent substance of the decapod shrimps, Oplophorus spinosus and Heterocarpus laevigatus. J. Chem. Soc., Chem. Commun. 24, 1056-1057. https://doi.org/10.1039/C39760001056
Inoue, S., Okada, K., Kakoi, H., Goto, T. (1977). Fish bioluminescence I. Isolation of a luminescent substance from a Myctophina fish, Neoscopelus microchir, and identification of it as Oplophorus luciferin. Chem. Lett. 6(3), 257-258. https://doi.org/10.1246/cl.1977.257
Inoue, S., Kakoi, H., Okada, K., Goto, T. (1979). Fish bioluminescence II. Trace characterization of the luminescence system of a Myctophina fish, Diaphus elucens. Chem. Lett. 8(3), 253-256. https://doi.org/10.1246/cl.1979.253
Inouye, S., Noguchi, M., Sakaki, Y., Takagi, Y., Miyata, T., Iwanaga, S., Miyata, T., Fujii, F.I. (1985). Cloning and sequence analysis of cDNA for the luminescent protein aequorin. Proc. Natl. Acad. Sci. U.S.A. 82(10), 3154-3158. https://doi.org/10.1073/pnas.82.10.3154
Inouye, S., Watanabe, K., Nakamura, H., Shimomura, O. (2000). Secretional luciferase of the luminous shrimp Oplophorus gracilirostris: cDNA cloning of a novel imidazopyrazinone luciferase. FEBS Lett. 481(1), 19-25. https://doi.org/10.1016/S0014-5793(00)01963-3
Inouye, S. (2008). Cloning, expression, purification and characterization of an isotype of clytin, a calcium-binding photoprotein from the luminous hydromedusa Clytia gregarium. J. Biochem. 143(5), 711-717. https://doi.org/10.1093/jb/mvn024
Ishida, Y., Meyer-Rochow, V.B., Asano, Y. (2018). Comparison of DNA sequence encoding hydroxynitrile lyase from the invasive millipede, Chamberlinius hualienensis, collected at Kagoshima, Shizuoka, and Hachijojima, Tokyo. Bull. Toyama Pref. Univ. 28, 35-40
Isobe, M., Fujii, T., Kuse, M., Miyamoto, K., Koga, K. (2002). 19F-dehydrocoelenterazine as probe to investigate the active site of symplectin. Tetrahedron 58(11), 2117-2126. https://doi.org/10.1016/S0040-4020(02)00100-X
Iwai, T. (1958). A study of the luminous organ of the apogonid fish Siphamia versicolor (Smith and Radcliffe). J. Wash. Acad. Sci. 48(8), 267-270.
Iwai, T. (1959). Notes on the luminous organ of the apogonid fish, Siphamia majimai. Ann. Mag. Natl Hist. 2(21), 545-550.
Iwai, T. (1960). Luminous organs of the deep-sea squaloid shark, Centroscyllium ritteri Jordan and Fowler. Pac. Sci. 14, 51–54.
Iwai, T. (1971). Structure of luminescent organ of apogonid fish, Siphamia versicolor. Jpn J. Ichthyol. 18(3), 125-127. https://doi.org/10.11369/jji1950.18.125
Jafarian, V., Sariri, R., Hosseinkhani, S., Aghamaali, M.R., Sajedi, R.H., Taghdir, M., Hassannia, S. (2011). A unique EF-hand motif in mnemiopsin photoprotein from Mnemiopsis leidyi: Implication for its low calcium sensitivity. Biochem. Biophys. Res. Commun. 413(2), 164-170. https://doi.org/10.1016/j.bbrc.2011.08.022
Jägers, P., Wagner, L., Schütz, R., Mucke, M., Senen, B., Limmon, G.V., Herlitze, S., Hellinger, J. (2021). Social signaling via bioluminescent blinks determines nearest neighbor in schools of flashlight fish Anomalops katoptron. Sci. Rep. 11, 6431. https://doi.org/10.1038/s41598-021-85770-w
Jalaal, M., Schramma, N., Dode, A., de Maleprade, H., Raufaste, C., Goldstein, R.E. (2020). Stress-induced dinoflagellate bioluminescence at the single cell level. Phys. Rev. Lett. 125(2), 028102. https://doi.org/10.1103/PhysRevLett.125.028102
Jarms, G., Tiemann, H., Båmstedt, U. (2002). Development and biology of Periphylla periphylla (Scyphozoa: Coronate) in a Norwegian fjord. Mar. Biol. 141, 647-657. https://doi.org/10.1007/s00227-002-0858-x
Jayabalan, N. (1989). Comparative morphology of light organ systems in ponyfishes (Leiognathidae). Indian J. Fish. 36(4), 315-321.
Jimi, N., Bessho-Uehara, M., Nakamura, K., Sakata, M., Hayashi, T., Kanie, S., Mitani, Y., Ohmiya, Y., Tsuyuki, A., Ota, Y., Woo, S.P., Ogoh, K. (2023). Investigating the diversity of bioluminescent marine worm Polycirrus (Annelida), with description of three new species from the Western Pacific. R. Soc. Open Sci. 10, 230039. https://doi.org/10.1098/rsos.230039
Jin, K., Klima, J.C., Deane, G., Dale Stokes, M., Latz, M.I. (2013). Pharmacological investigation of the bioluminescence signaling pathway of the dinoflagellate Lingulodinium polyedrum: evidence for the role of stretch‐activated ion channels. J. Phycol. 49(4), 733-745. https://doi.org/10.1111/jpy.12084
[truncated: 344 more rows]
